# Supplementary material for: Targeted deep sequencing of flowering regulators in Brassica napus reveals extensive copy number variation
Source: Sci Data. 2017 Mar 14;4:170013. doi: 10.1038/sdata.2017.13 (PMC5349243; doi:10.1038/sdata.2017.13)
Supplement: Supplementary file 1 [file sdata201713-isa1.zip]

Archive with 3 entries (3 files):
- i_Investigation.txt
- s_study_Schiessl.txt
- a_assay_Schiessl.txt
