# Supplementary material for: Targeted deep sequencing of flowering regulators in Brassica napus reveals extensive copy number variation
Source: Sci Data. 2017 Mar 14;4:170013. doi: 10.1038/sdata.2017.13 (PMC5349243; doi:10.1038/sdata.2017.13)
Supplement: Supplementary file 1 [file sdata201713-isa1.zip › i_Investigation.txt]

# Investigation File generated for Scientific Data with Investigation File Authoring Tool version 0.1.0 on 19/01/2017 - This metadata file is CC0
ONTOLOGY SOURCE REFERENCE
Term Source Name	NCBITAXON	BTO	OBI
Term Source File	http://data.bioontology.org/ontologies/NCBITAXON	http://data.bioontology.org/ontologies/BTO	http://data.bioontology.org/ontologies/OBI
Term Source Version	2016AA	unknown	2014-08-18
Term Source Description	National Center for Biotechnology Information (NCBI) Organismal Classification	BRENDA Tissue and Enzyme Source Ontology	Ontology for Biomedical Investigations
INVESTIGATION
Investigation Identifier
Investigation Title
Investigation Description
Investigation Submission Date
Investigation Public Release Date
INVESTIGATION PUBLICATIONS
Investigation PubMed ID
Investigation Publication DOI
Investigation Publication Author List
Investigation Publication Title
Investigation Publication Status
Investigation Publication Status Term Accession Number
Investigation Publication Status Term Source REF
INVESTIGATION CONTACTS
Investigation Person Last Name
Investigation Person Mid Initials
Investigation Person First Name
Investigation Person Address
Investigation Person Phone
Investigation Person Fax
Investigation Person Email
Investigation Person Affiliation
Investigation Person Roles
Investigation Person Roles Term Accession Number
Investigation Person Roles Term Source REF
STUDY
Study Identifier	10.1038/sdata.2017.13
Study Title	Targeted deep sequencing of flowering regulators in Brassica napus reveals extensive copy number variation
Study Submission Date	28/10/2016
Study Public Release Date	14/03/2017
Study Description	http://www.nature.com/articles/sdata201713#abstract
Study File Name	s_study_Schiessl.txt
Comment[Subject Keywords]	//;//;///;///;//
Comment[Manuscript Licence]	CC BY-4.0
Comment[Experimental Metadata Licence]	CC0
Comment[Supplementary Information File Name]		Supplementary Information
Comment[Supplementary Information File Type]	x-zip-compressed	vnd.openxmlformats-officedocument.spreadsheetml.sheet
Comment[Supplementary Information File URL]	http://www.nature.com/articles/sdata201713#supplementary-information	http://www.nature.com/articles/sdata201713#supplementary-information
Comment[Data Repository]	NCBI Sequence Read Archive
Comment[Data Record Accession]	SRP087610
Comment[Data Record URI]	https://www.ncbi.nlm.nih.gov/sra/SRP087610
STUDY DESIGN DESCRIPTORS
Study Design Type	individual genetic characteristics comparison design
Study Design Type Term Accession Number	OBI:0001448
Study Design Type Term Source REF	OBI
STUDY PUBLICATIONS
Study PubMed ID	""	""	""	""	""
Study Publication DOI	doi:10.1038/srep41845	doi:10.3389/fpls.2014.00404	doi:10.1007/s00122-011-1676-7	doi:10.1186/1471-2164-13-281	doi:10.1007/s00122-012-1912-9
Study Publication Author List	""	""	""	""	""
Study Publication Title	""	""	""	""	""
Study Publication Status	published	published	published	published	published
Study Publication Status Term Accession Number					
Study Publication Status Term Source REF					
STUDY FACTORS
Study Factor Name	target gene	cultivar	ecotype
Study Factor Type	gene list	selectively maintained organism	selectively maintained organism
Study Factor Type Term Accession Number	OBI:0000118	OBI:0001185	OBI:0001185
Study Factor Type Term Source REF	OBI	OBI	OBI
STUDY ASSAYS
Study Assay Measurement Type	copy number variation profiling
Study Assay Measurement Type Term Accession Number	OBI:0000537
Study Assay Measurement Type Term Source REF	OBI
Study Assay Technology Type	DNA sequencing
Study Assay Technology Type Term Accession Number	OBI:0000626
Study Assay Technology Type Term Source REF	OBI
Study Assay Technology Platform	""
Study Assay File Name	a_assay_Schiessl.txt
STUDY PROTOCOLS
Study Protocol Name	Plant Material and phenotyping	DNA isolation	Selection of target genes	Bait development	Sequence capture and sequencing	Sequence data analysis
Study Protocol Type	selection	DNA extraction	selection	selection	DNA sequencing	data transformation
Study Protocol Type Term Accession Number	OBI:0001928	OBI:0000257	OBI:0001928	OBI:0001928	OBI:0000626	OBI:0200000
Study Protocol Type Term Source REF	OBI	OBI	OBI	OBI	OBI	OBI
Study Protocol Description						
Study Protocol URI	""	""	""	""	""	""
Study Protocol Version						
Study Protocol Parameters Name	""	""	""	""	sequencer	""
Study Protocol Parameters Name Term Accession Number	""	""	""	""	""	""
Study Protocol Parameters Name Term Source REF	""	""	""	""	""	""
Study Protocol Components Name	""	""	""	""	""	""
Study Protocol Components Type	""	""	""	""	""	""
Study Protocol Components Type Term Accession Number	""	""	""	""	""	""
Study Protocol Components Type Term Source REF	""	""	""	""	""	""
STUDY CONTACTS
Study Person Last Name	Schiessl	Huettel	Kuehn	Reinhardt	Snowdon
Study Person First Name	Sarah	Bruno	Diana	Richard	Rod J.
Study Person Mid Initials					
Study Person Email	sarah-veronica.schiessl@agrar.uni-giessen.de	""	""	""	""
Study Person Phone					
Study Person Fax					
Study Person Address					
Study Person Affiliation	Department of Plant Breeding, Justus Liebig University, IFZ Research Centre for Biosystems, Land Use and Nutrition, Heinrich-Buff-Ring 26-32, 35392 Giessen, Germany	Max Planck Institute for Breeding Research, Carl-von-Linné-Weg 10, 50829 Cologne, Germany	Max Planck Institute for Breeding Research, Carl-von-Linné-Weg 10, 50829 Cologne, Germany	Max Planck Institute for Breeding Research, Carl-von-Linné-Weg 10, 50829 Cologne, Germany	Department of Plant Breeding, Justus Liebig University, IFZ Research Centre for Biosystems, Land Use and Nutrition, Heinrich-Buff-Ring 26-32, 35392 Giessen, Germany
Study Person Roles					
Study Person Roles Term Accession Number					
Study Person Roles Term Source REF					
Comment[Study Person ORCID]					
Comment[Funder]					
Comment[FundRef ID]					
Comment[Funder Term Source REF]					
Comment[Grant Identifier]					
