# Supplementary material for: Targeted deep sequencing of flowering regulators in Brassica napus reveals extensive copy number variation
Source: Sci Data. 2017 Mar 14;4:170013. doi: 10.1038/sdata.2017.13 (PMC5349243; doi:10.1038/sdata.2017.13)
Supplement: Supplementary file 1 [file sdata201713-isa1.zip › s_study_Schiessl.txt]

Source Name	Characteristics[organism]	Term Source REF	Term Accession Number	Characteristics[organism part]	Term Source REF	Term Accession Number	Protocol REF	Sample Name	Factor Value[target gene]	Factor Value[cultivar]	Factor Value[ecotype]
ERANET-ASSYST B. napus diversity set	Brassica napus	NCBITAXON	NCBITaxon:3708	leaf	BTO	BTO:0000713	Plant Material and phenotyping	SRS1678882	29 flowering time genes	Alesi	Winter_OSR
ERANET-ASSYST B. napus diversity set	Brassica napus	NCBITAXON	NCBITaxon:3708	leaf	BTO	BTO:0000713	Plant Material and phenotyping	SRS1678883	29 flowering time genes	Remy	Winter_OSR
ERANET-ASSYST B. napus diversity set	Brassica napus	NCBITAXON	NCBITaxon:3708	leaf	BTO	BTO:0000713	Plant Material and phenotyping	SRS1678884	29 flowering time genes	Lord	Winter_OSR
ERANET-ASSYST B. napus diversity set	Brassica napus	NCBITAXON	NCBITaxon:3708	leaf	BTO	BTO:0000713	Plant Material and phenotyping	SRS1678885	29 flowering time genes	Baltia	Winter_OSR
ERANET-ASSYST B. napus diversity set	Brassica napus	NCBITAXON	NCBITaxon:3708	leaf	BTO	BTO:0000713	Plant Material and phenotyping	SRS1678886	29 flowering time genes	Bolko	Winter_OSR
ERANET-ASSYST B. napus diversity set	Brassica napus	NCBITAXON	NCBITaxon:3708	leaf	BTO	BTO:0000713	Plant Material and phenotyping	SRS1678887	29 flowering time genes	Brink	Winter_OSR
ERANET-ASSYST B. napus diversity set	Brassica napus	NCBITAXON	NCBITaxon:3708	leaf	BTO	BTO:0000713	Plant Material and phenotyping	SRS1678888	29 flowering time genes	Ceres	Winter_OSR
ERANET-ASSYST B. napus diversity set	Brassica napus	NCBITAXON	NCBITaxon:3708	leaf	BTO	BTO:0000713	Plant Material and phenotyping	SRS1678889	29 flowering time genes	Coriander	Winter_OSR
ERANET-ASSYST B. napus diversity set	Brassica napus	NCBITAXON	NCBITaxon:3708	leaf	BTO	BTO:0000713	Plant Material and phenotyping	SRS1678890	29 flowering time genes	Dippes	Winter_OSR
ERANET-ASSYST B. napus diversity set	Brassica napus	NCBITAXON	NCBITaxon:3708	leaf	BTO	BTO:0000713	Plant Material and phenotyping	SRS1678891	29 flowering time genes	Doral	Winter_OSR
ERANET-ASSYST B. napus diversity set	Brassica napus	NCBITAXON	NCBITaxon:3708	leaf	BTO	BTO:0000713	Plant Material and phenotyping	SRS1678892	29 flowering time genes	Edita	Winter_OSR
ERANET-ASSYST B. napus diversity set	Brassica napus	NCBITAXON	NCBITaxon:3708	leaf	BTO	BTO:0000713	Plant Material and phenotyping	SRS1678893	29 flowering time genes	Erra	Winter_OSR
ERANET-ASSYST B. napus diversity set	Brassica napus	NCBITAXON	NCBITaxon:3708	leaf	BTO	BTO:0000713	Plant Material and phenotyping	SRS1678894	29 flowering time genes	Gross-Luesewitzer_	Winter_OSR
ERANET-ASSYST B. napus diversity set	Brassica napus	NCBITAXON	NCBITaxon:3708	leaf	BTO	BTO:0000713	Plant Material and phenotyping	SRS1678895	29 flowering time genes	KW3077	Winter_OSR
ERANET-ASSYST B. napus diversity set	Brassica napus	NCBITAXON	NCBITaxon:3708	leaf	BTO	BTO:0000713	Plant Material and phenotyping	SRS1678896	29 flowering time genes	Guelzower_Oelquell	Winter_OSR
ERANET-ASSYST B. napus diversity set	Brassica napus	NCBITAXON	NCBITaxon:3708	leaf	BTO	BTO:0000713	Plant Material and phenotyping	SRS1678897	29 flowering time genes	Hokkai_3-Go	Winter_OSR
ERANET-ASSYST B. napus diversity set	Brassica napus	NCBITAXON	NCBITaxon:3708	leaf	BTO	BTO:0000713	Plant Material and phenotyping	SRS1678898	29 flowering time genes	Janpol	Winter_OSR
ERANET-ASSYST B. napus diversity set	Brassica napus	NCBITAXON	NCBITaxon:3708	leaf	BTO	BTO:0000713	Plant Material and phenotyping	SRS1678899	29 flowering time genes	Jantar	Winter_OSR
ERANET-ASSYST B. napus diversity set	Brassica napus	NCBITAXON	NCBITaxon:3708	leaf	BTO	BTO:0000713	Plant Material and phenotyping	SRS1678900	29 flowering time genes	Krapphauser	Winter_OSR
ERANET-ASSYST B. napus diversity set	Brassica napus	NCBITAXON	NCBITaxon:3708	leaf	BTO	BTO:0000713	Plant Material and phenotyping	SRS1678901	29 flowering time genes	Kromerska	Winter_OSR
ERANET-ASSYST B. napus diversity set	Brassica napus	NCBITAXON	NCBITaxon:3708	leaf	BTO	BTO:0000713	Plant Material and phenotyping	SRS1678902	29 flowering time genes	Librador	Winter_OSR
ERANET-ASSYST B. napus diversity set	Brassica napus	NCBITAXON	NCBITaxon:3708	leaf	BTO	BTO:0000713	Plant Material and phenotyping	SRS1678903	29 flowering time genes	Liglory	Winter_OSR
ERANET-ASSYST B. napus diversity set	Brassica napus	NCBITAXON	NCBITaxon:3708	leaf	BTO	BTO:0000713	Plant Material and phenotyping	SRS1678904	29 flowering time genes	Liporta	Winter_OSR
ERANET-ASSYST B. napus diversity set	Brassica napus	NCBITAXON	NCBITaxon:3708	leaf	BTO	BTO:0000713	Plant Material and phenotyping	SRS1678905	29 flowering time genes	Rapid	Winter_OSR
ERANET-ASSYST B. napus diversity set	Brassica napus	NCBITAXON	NCBITaxon:3708	leaf	BTO	BTO:0000713	Plant Material and phenotyping	SRS1678906	29 flowering time genes	Lirafit	Winter_OSR
ERANET-ASSYST B. napus diversity set	Brassica napus	NCBITAXON	NCBITaxon:3708	leaf	BTO	BTO:0000713	Plant Material and phenotyping	SRS1678907	29 flowering time genes	Lirakotta	Winter_OSR
ERANET-ASSYST B. napus diversity set	Brassica napus	NCBITAXON	NCBITaxon:3708	leaf	BTO	BTO:0000713	Plant Material and phenotyping	SRS1678908	29 flowering time genes	Madora	Winter_OSR
ERANET-ASSYST B. napus diversity set	Brassica napus	NCBITAXON	NCBITaxon:3708	leaf	BTO	BTO:0000713	Plant Material and phenotyping	SRS1678909	29 flowering time genes	Major	Winter_OSR
ERANET-ASSYST B. napus diversity set	Brassica napus	NCBITAXON	NCBITaxon:3708	leaf	BTO	BTO:0000713	Plant Material and phenotyping	SRS1678910	29 flowering time genes	Markus	Winter_OSR
ERANET-ASSYST B. napus diversity set	Brassica napus	NCBITAXON	NCBITaxon:3708	leaf	BTO	BTO:0000713	Plant Material and phenotyping	SRS1678911	29 flowering time genes	Matador	Winter_OSR
ERANET-ASSYST B. napus diversity set	Brassica napus	NCBITAXON	NCBITaxon:3708	leaf	BTO	BTO:0000713	Plant Material and phenotyping	SRS1678912	29 flowering time genes	Nemertschanskij_1	Winter_OSR
ERANET-ASSYST B. napus diversity set	Brassica napus	NCBITAXON	NCBITaxon:3708	leaf	BTO	BTO:0000713	Plant Material and phenotyping	SRS1678913	29 flowering time genes	Moldavia	Winter_OSR
ERANET-ASSYST B. napus diversity set	Brassica napus	NCBITAXON	NCBITaxon:3708	leaf	BTO	BTO:0000713	Plant Material and phenotyping	SRS1678914	29 flowering time genes	Norde	Winter_OSR
ERANET-ASSYST B. napus diversity set	Brassica napus	NCBITAXON	NCBITaxon:3708	leaf	BTO	BTO:0000713	Plant Material and phenotyping	SRS1678915	29 flowering time genes	Panter	Winter_OSR
ERANET-ASSYST B. napus diversity set	Brassica napus	NCBITAXON	NCBITaxon:3708	leaf	BTO	BTO:0000713	Plant Material and phenotyping	SRS1678916	29 flowering time genes	Quedlinburger_Platzfester	Winter_OSR
ERANET-ASSYST B. napus diversity set	Brassica napus	NCBITAXON	NCBITaxon:3708	leaf	BTO	BTO:0000713	Plant Material and phenotyping	SRS1678917	29 flowering time genes	Boston	Winter_OSR
ERANET-ASSYST B. napus diversity set	Brassica napus	NCBITAXON	NCBITaxon:3708	leaf	BTO	BTO:0000713	Plant Material and phenotyping	SRS1678918	29 flowering time genes	Skrzeszowicki	Winter_OSR
ERANET-ASSYST B. napus diversity set	Brassica napus	NCBITAXON	NCBITaxon:3708	leaf	BTO	BTO:0000713	Plant Material and phenotyping	SRS1678919	29 flowering time genes	Skziverskij	Winter_OSR
ERANET-ASSYST B. napus diversity set	Brassica napus	NCBITAXON	NCBITaxon:3708	leaf	BTO	BTO:0000713	Plant Material and phenotyping	SRS1678920	29 flowering time genes	Slovenska_Krajova	Winter_OSR
ERANET-ASSYST B. napus diversity set	Brassica napus	NCBITAXON	NCBITaxon:3708	leaf	BTO	BTO:0000713	Plant Material and phenotyping	SRS1678921	29 flowering time genes	Sonnengold	Winter_OSR
ERANET-ASSYST B. napus diversity set	Brassica napus	NCBITAXON	NCBITaxon:3708	leaf	BTO	BTO:0000713	Plant Material and phenotyping	SRS1678922	29 flowering time genes	Start	Winter_OSR
ERANET-ASSYST B. napus diversity set	Brassica napus	NCBITAXON	NCBITaxon:3708	leaf	BTO	BTO:0000713	Plant Material and phenotyping	SRS1678923	29 flowering time genes	Trebicska	Winter_OSR
ERANET-ASSYST B. napus diversity set	Brassica napus	NCBITAXON	NCBITaxon:3708	leaf	BTO	BTO:0000713	Plant Material and phenotyping	SRS1678924	29 flowering time genes	Vinnickij_15/59	Winter_OSR
ERANET-ASSYST B. napus diversity set	Brassica napus	NCBITAXON	NCBITaxon:3708	leaf	BTO	BTO:0000713	Plant Material and phenotyping	SRS1678925	29 flowering time genes	Wolynski	Winter_OSR
ERANET-ASSYST B. napus diversity set	Brassica napus	NCBITAXON	NCBITaxon:3708	leaf	BTO	BTO:0000713	Plant Material and phenotyping	SRS1678926	29 flowering time genes	V8	Winter-type_Bn_map_parent
ERANET-ASSYST B. napus diversity set	Brassica napus	NCBITAXON	NCBITaxon:3708	leaf	BTO	BTO:0000713	Plant Material and phenotyping	SRS1678927	29 flowering time genes	1012-98	Winter-type_Bn_map_parent
ERANET-ASSYST B. napus diversity set	Brassica napus	NCBITAXON	NCBITaxon:3708	leaf	BTO	BTO:0000713	Plant Material and phenotyping	SRS1678928	29 flowering time genes	Escort	Winter_OSR
ERANET-ASSYST B. napus diversity set	Brassica napus	NCBITAXON	NCBITaxon:3708	leaf	BTO	BTO:0000713	Plant Material and phenotyping	SRS1678929	29 flowering time genes	K26-96	Winter-type_Bn_map_parent
ERANET-ASSYST B. napus diversity set	Brassica napus	NCBITAXON	NCBITaxon:3708	leaf	BTO	BTO:0000713	Plant Material and phenotyping	SRS1678930	29 flowering time genes	Aphid_Resistant_Rape	Winter_fodder
ERANET-ASSYST B. napus diversity set	Brassica napus	NCBITAXON	NCBITaxon:3708	leaf	BTO	BTO:0000713	Plant Material and phenotyping	SRS1678931	29 flowering time genes	Samo	Winter_fodder
ERANET-ASSYST B. napus diversity set	Brassica napus	NCBITAXON	NCBITaxon:3708	leaf	BTO	BTO:0000713	Plant Material and phenotyping	SRS1678932	29 flowering time genes	Taisetsu	Exotics:_Winter_vegetable
ERANET-ASSYST B. napus diversity set	Brassica napus	NCBITAXON	NCBITaxon:3708	leaf	BTO	BTO:0000713	Plant Material and phenotyping	SRS1678933	29 flowering time genes	BRAUNER_SCHNITTKOHL	Exotics:_Siberian_kale
ERANET-ASSYST B. napus diversity set	Brassica napus	NCBITAXON	NCBITaxon:3708	leaf	BTO	BTO:0000713	Plant Material and phenotyping	SRS1678934	29 flowering time genes	SHEN-LI_JUTSAJ	Exotics:_Semiwinter_OSR
ERANET-ASSYST B. napus diversity set	Brassica napus	NCBITAXON	NCBITaxon:3708	leaf	BTO	BTO:0000713	Plant Material and phenotyping	SRS1678935	29 flowering time genes	SWU_Chinese_1	Exotics:_Semiwinter_OSR
ERANET-ASSYST B. napus diversity set	Brassica napus	NCBITAXON	NCBITaxon:3708	leaf	BTO	BTO:0000713	Plant Material and phenotyping	SRS1678936	29 flowering time genes	SWU_Chinese_2	Exotics:_Semiwinter_OSR
ERANET-ASSYST B. napus diversity set	Brassica napus	NCBITAXON	NCBITaxon:3708	leaf	BTO	BTO:0000713	Plant Material and phenotyping	SRS1678937	29 flowering time genes	SWU_Chinese_5	Exotics:_Semiwinter_OSR
ERANET-ASSYST B. napus diversity set	Brassica napus	NCBITAXON	NCBITaxon:3708	leaf	BTO	BTO:0000713	Plant Material and phenotyping	SRS1678938	29 flowering time genes	SWU_Chinese_7	Exotics:_Semiwinter_OSR
ERANET-ASSYST B. napus diversity set	Brassica napus	NCBITAXON	NCBITaxon:3708	leaf	BTO	BTO:0000713	Plant Material and phenotyping	SRS1678939	29 flowering time genes	Montego	Winter_OSR
ERANET-ASSYST B. napus diversity set	Brassica napus	NCBITAXON	NCBITaxon:3708	leaf	BTO	BTO:0000713	Plant Material and phenotyping	SRS1678940	29 flowering time genes	SWU_Chinese_9	Exotics:_Semiwinter_OSR
ERANET-ASSYST B. napus diversity set	Brassica napus	NCBITAXON	NCBITaxon:3708	leaf	BTO	BTO:0000713	Plant Material and phenotyping	SRS1678941	29 flowering time genes	Zhouyou	Exotics:_Semiwinter_OSR
ERANET-ASSYST B. napus diversity set	Brassica napus	NCBITAXON	NCBITaxon:3708	leaf	BTO	BTO:0000713	Plant Material and phenotyping	SRS1678942	29 flowering time genes	Drakkar	Spring_OSR
ERANET-ASSYST B. napus diversity set	Brassica napus	NCBITAXON	NCBITaxon:3708	leaf	BTO	BTO:0000713	Plant Material and phenotyping	SRS1678943	29 flowering time genes	WESTAR_DH10	Spring_OSR
ERANET-ASSYST B. napus diversity set	Brassica napus	NCBITAXON	NCBITaxon:3708	leaf	BTO	BTO:0000713	Plant Material and phenotyping	SRS1678944	29 flowering time genes	STELLAR_DH	Spring_OSR
ERANET-ASSYST B. napus diversity set	Brassica napus	NCBITAXON	NCBITaxon:3708	leaf	BTO	BTO:0000713	Plant Material and phenotyping	SRS1678945	29 flowering time genes	Yudal	Spring_OSR
ERANET-ASSYST B. napus diversity set	Brassica napus	NCBITAXON	NCBITaxon:3708	leaf	BTO	BTO:0000713	Plant Material and phenotyping	SRS1678946	29 flowering time genes	Brutor	Spring_OSR
ERANET-ASSYST B. napus diversity set	Brassica napus	NCBITAXON	NCBITaxon:3708	leaf	BTO	BTO:0000713	Plant Material and phenotyping	SRS1678947	29 flowering time genes	COMET	Spring_OSR
ERANET-ASSYST B. napus diversity set	Brassica napus	NCBITAXON	NCBITaxon:3708	leaf	BTO	BTO:0000713	Plant Material and phenotyping	SRS1678948	29 flowering time genes	Karat	Spring_OSR
ERANET-ASSYST B. napus diversity set	Brassica napus	NCBITAXON	NCBITaxon:3708	leaf	BTO	BTO:0000713	Plant Material and phenotyping	SRS1678949	29 flowering time genes	Marinka	Spring_OSR
ERANET-ASSYST B. napus diversity set	Brassica napus	NCBITAXON	NCBITaxon:3708	leaf	BTO	BTO:0000713	Plant Material and phenotyping	SRS1678950	29 flowering time genes	Pacific	Winter_OSR
ERANET-ASSYST B. napus diversity set	Brassica napus	NCBITAXON	NCBITaxon:3708	leaf	BTO	BTO:0000713	Plant Material and phenotyping	SRS1678951	29 flowering time genes	NIKLAS	Spring_OSR
ERANET-ASSYST B. napus diversity set	Brassica napus	NCBITAXON	NCBITaxon:3708	leaf	BTO	BTO:0000713	Plant Material and phenotyping	SRS1678952	29 flowering time genes	TARGET	Spring_OSR
ERANET-ASSYST B. napus diversity set	Brassica napus	NCBITAXON	NCBITaxon:3708	leaf	BTO	BTO:0000713	Plant Material and phenotyping	SRS1678953	29 flowering time genes	KAROO-057DH	Spring_OSR
ERANET-ASSYST B. napus diversity set	Brassica napus	NCBITAXON	NCBITaxon:3708	leaf	BTO	BTO:0000713	Plant Material and phenotyping	SRS1678954	29 flowering time genes	MONTY-028DH	Spring_OSR
ERANET-ASSYST B. napus diversity set	Brassica napus	NCBITAXON	NCBITaxon:3708	leaf	BTO	BTO:0000713	Plant Material and phenotyping	SRS1678955	29 flowering time genes	N01D-1330	Spring_OSR
ERANET-ASSYST B. napus diversity set	Brassica napus	NCBITAXON	NCBITaxon:3708	leaf	BTO	BTO:0000713	Plant Material and phenotyping	SRS1678956	29 flowering time genes	N02D-1952	Spring_OSR
ERANET-ASSYST B. napus diversity set	Brassica napus	NCBITAXON	NCBITaxon:3708	leaf	BTO	BTO:0000713	Plant Material and phenotyping	SRS1678957	29 flowering time genes	SURPASS400-024DH	Spring_OSR
ERANET-ASSYST B. napus diversity set	Brassica napus	NCBITAXON	NCBITaxon:3708	leaf	BTO	BTO:0000713	Plant Material and phenotyping	SRS1678958	29 flowering time genes	CUBS_ROOT	Spring_OSR
ERANET-ASSYST B. napus diversity set	Brassica napus	NCBITAXON	NCBITaxon:3708	leaf	BTO	BTO:0000713	Plant Material and phenotyping	SRS1678959	29 flowering time genes	ERGLU	Spring_OSR
ERANET-ASSYST B. napus diversity set	Brassica napus	NCBITAXON	NCBITaxon:3708	leaf	BTO	BTO:0000713	Plant Material and phenotyping	SRS1678960	29 flowering time genes	HELIOS	Spring_OSR
ERANET-ASSYST B. napus diversity set	Brassica napus	NCBITAXON	NCBITaxon:3708	leaf	BTO	BTO:0000713	Plant Material and phenotyping	SRS1678961	29 flowering time genes	Savannah	Winter_OSR
ERANET-ASSYST B. napus diversity set	Brassica napus	NCBITAXON	NCBITaxon:3708	leaf	BTO	BTO:0000713	Plant Material and phenotyping	SRS1678962	29 flowering time genes	KROKO	Spring_OSR
ERANET-ASSYST B. napus diversity set	Brassica napus	NCBITAXON	NCBITaxon:3708	leaf	BTO	BTO:0000713	Plant Material and phenotyping	SRS1678963	29 flowering time genes	LINETTA	Spring_OSR
ERANET-ASSYST B. napus diversity set	Brassica napus	NCBITAXON	NCBITaxon:3708	leaf	BTO	BTO:0000713	Plant Material and phenotyping	SRS1678964	29 flowering time genes	MAZOWIECKI	Spring_OSR
ERANET-ASSYST B. napus diversity set	Brassica napus	NCBITAXON	NCBITaxon:3708	leaf	BTO	BTO:0000713	Plant Material and phenotyping	SRS1678965	29 flowering time genes	WEIHENSTEPHANER	Spring_OSR
ERANET-ASSYST B. napus diversity set	Brassica napus	NCBITAXON	NCBITaxon:3708	leaf	BTO	BTO:0000713	Plant Material and phenotyping	SRS1678966	29 flowering time genes	Liho	Spring_fodder
ERANET-ASSYST B. napus diversity set	Brassica napus	NCBITAXON	NCBITaxon:3708	leaf	BTO	BTO:0000713	Plant Material and phenotyping	SRS1678967	29 flowering time genes	Alku	Spring_OSR
ERANET-ASSYST B. napus diversity set	Brassica napus	NCBITAXON	NCBITaxon:3708	leaf	BTO	BTO:0000713	Plant Material and phenotyping	SRS1678968	29 flowering time genes	Bronowski	Spring_OSR
ERANET-ASSYST B. napus diversity set	Brassica napus	NCBITAXON	NCBITaxon:3708	leaf	BTO	BTO:0000713	Plant Material and phenotyping	SRS1678969	29 flowering time genes	Ceska_Krajova	Spring_OSR
ERANET-ASSYST B. napus diversity set	Brassica napus	NCBITAXON	NCBITaxon:3708	leaf	BTO	BTO:0000713	Plant Material and phenotyping	SRS1678970	29 flowering time genes	Duplo	Spring_OSR
ERANET-ASSYST B. napus diversity set	Brassica napus	NCBITAXON	NCBITaxon:3708	leaf	BTO	BTO:0000713	Plant Material and phenotyping	SRS1678971	29 flowering time genes	Janetzkis_Sommerraps	Spring_OSR
ERANET-ASSYST B. napus diversity set	Brassica napus	NCBITAXON	NCBITaxon:3708	leaf	BTO	BTO:0000713	Plant Material and phenotyping	SRS1678972	29 flowering time genes	Missouri	Winter_OSR
ERANET-ASSYST B. napus diversity set	Brassica napus	NCBITAXON	NCBITaxon:3708	leaf	BTO	BTO:0000713	Plant Material and phenotyping	SRS1678973	29 flowering time genes	Line	Spring_OSR
ERANET-ASSYST B. napus diversity set	Brassica napus	NCBITAXON	NCBITaxon:3708	leaf	BTO	BTO:0000713	Plant Material and phenotyping	SRS1678974	29 flowering time genes	Marnoo	Spring_OSR
ERANET-ASSYST B. napus diversity set	Brassica napus	NCBITAXON	NCBITaxon:3708	leaf	BTO	BTO:0000713	Plant Material and phenotyping	SRS1678975	29 flowering time genes	Spaeths_Zollerngold	Spring_OSR
ERANET-ASSYST B. napus diversity set	Brassica napus	NCBITAXON	NCBITaxon:3708	leaf	BTO	BTO:0000713	Plant Material and phenotyping	SRS1678976	29 flowering time genes	Svaloefs_Gulle	Spring_OSR
ERANET-ASSYST B. napus diversity set	Brassica napus	NCBITAXON	NCBITaxon:3708	leaf	BTO	BTO:0000713	Plant Material and phenotyping	SRS1678977	29 flowering time genes	Topas	Spring_OSR
ERANET-ASSYST B. napus diversity set	Brassica napus	NCBITAXON	NCBITaxon:3708	leaf	BTO	BTO:0000713	Plant Material and phenotyping	SRS1678978	29 flowering time genes	Tribute	Spring_OSR
ERANET-ASSYST B. napus diversity set	Brassica napus	NCBITAXON	NCBITaxon:3708	leaf	BTO	BTO:0000713	Plant Material and phenotyping	SRS1678979	29 flowering time genes	Wesway	Spring_OSR
ERANET-ASSYST B. napus diversity set	Brassica napus	NCBITAXON	NCBITaxon:3708	leaf	BTO	BTO:0000713	Plant Material and phenotyping	SRS1678980	29 flowering time genes	Fido	Spring_OSR
ERANET-ASSYST B. napus diversity set	Brassica napus	NCBITAXON	NCBITaxon:3708	leaf	BTO	BTO:0000713	Plant Material and phenotyping	SRS1678981	29 flowering time genes	Oro	Spring_OSR
ERANET-ASSYST B. napus diversity set	Brassica napus	NCBITAXON	NCBITaxon:3708	leaf	BTO	BTO:0000713	Plant Material and phenotyping	SRS1678982	29 flowering time genes	Tower	Spring_OSR
ERANET-ASSYST B. napus diversity set	Brassica napus	NCBITAXON	NCBITaxon:3708	leaf	BTO	BTO:0000713	Plant Material and phenotyping	SRS1678983	29 flowering time genes	Manitoba	Winter_OSR
ERANET-ASSYST B. napus diversity set	Brassica napus	NCBITAXON	NCBITaxon:3708	leaf	BTO	BTO:0000713	Plant Material and phenotyping	SRS1678984	29 flowering time genes	Regina_II	Spring_OSR
ERANET-ASSYST B. napus diversity set	Brassica napus	NCBITAXON	NCBITaxon:3708	leaf	BTO	BTO:0000713	Plant Material and phenotyping	SRS1678985	29 flowering time genes	Ability	Spring_OSR
ERANET-ASSYST B. napus diversity set	Brassica napus	NCBITAXON	NCBITaxon:3708	leaf	BTO	BTO:0000713	Plant Material and phenotyping	SRS1678987	29 flowering time genes	Clipper	Spring_OSR
ERANET-ASSYST B. napus diversity set	Brassica napus	NCBITAXON	NCBITaxon:3708	leaf	BTO	BTO:0000713	Plant Material and phenotyping	SRS1678988	29 flowering time genes	Magma	Spring_OSR
ERANET-ASSYST B. napus diversity set	Brassica napus	NCBITAXON	NCBITaxon:3708	leaf	BTO	BTO:0000713	Plant Material and phenotyping	SRS1678989	29 flowering time genes	Larissa	Spring_OSR
ERANET-ASSYST B. napus diversity set	Brassica napus	NCBITAXON	NCBITaxon:3708	leaf	BTO	BTO:0000713	Plant Material and phenotyping	SRS1678990	29 flowering time genes	Mozart	Spring_OSR
ERANET-ASSYST B. napus diversity set	Brassica napus	NCBITAXON	NCBITaxon:3708	leaf	BTO	BTO:0000713	Plant Material and phenotyping	SRS1678991	29 flowering time genes	Pauline	Spring_OSR
ERANET-ASSYST B. napus diversity set	Brassica napus	NCBITAXON	NCBITaxon:3708	leaf	BTO	BTO:0000713	Plant Material and phenotyping	SRS1678992	29 flowering time genes	Sophia	Spring_OSR
ERANET-ASSYST B. napus diversity set	Brassica napus	NCBITAXON	NCBITaxon:3708	leaf	BTO	BTO:0000713	Plant Material and phenotyping	SRS1678993	29 flowering time genes	Tribune	Spring_OSR
ERANET-ASSYST B. napus diversity set	Brassica napus	NCBITAXON	NCBITaxon:3708	leaf	BTO	BTO:0000713	Plant Material and phenotyping	SRS1678994	29 flowering time genes	Rivette	Spring_OSR
ERANET-ASSYST B. napus diversity set	Brassica napus	NCBITAXON	NCBITaxon:3708	leaf	BTO	BTO:0000713	Plant Material and phenotyping	SRS1678995	29 flowering time genes	Robust	Winter_OSR
ERANET-ASSYST B. napus diversity set	Brassica napus	NCBITAXON	NCBITaxon:3708	leaf	BTO	BTO:0000713	Plant Material and phenotyping	SRS1678996	29 flowering time genes	Ladoga	Winter_OSR
ERANET-ASSYST B. napus diversity set	Brassica napus	NCBITAXON	NCBITaxon:3708	leaf	BTO	BTO:0000713	Plant Material and phenotyping	SRS1678997	29 flowering time genes	Q2	Spring_OSR
ERANET-ASSYST B. napus diversity set	Brassica napus	NCBITAXON	NCBITaxon:3708	leaf	BTO	BTO:0000713	Plant Material and phenotyping	SRS1678998	29 flowering time genes	Adamo	Spring_OSR
ERANET-ASSYST B. napus diversity set	Brassica napus	NCBITAXON	NCBITaxon:3708	leaf	BTO	BTO:0000713	Plant Material and phenotyping	SRS1678999	29 flowering time genes	Altex	Spring_OSR
ERANET-ASSYST B. napus diversity set	Brassica napus	NCBITAXON	NCBITaxon:3708	leaf	BTO	BTO:0000713	Plant Material and phenotyping	SRS1679000	29 flowering time genes	Andor	Spring_OSR
ERANET-ASSYST B. napus diversity set	Brassica napus	NCBITAXON	NCBITaxon:3708	leaf	BTO	BTO:0000713	Plant Material and phenotyping	SRS1679001	29 flowering time genes	Astor	Spring_OSR
ERANET-ASSYST B. napus diversity set	Brassica napus	NCBITAXON	NCBITaxon:3708	leaf	BTO	BTO:0000713	Plant Material and phenotyping	SRS1679002	29 flowering time genes	Aurora	Spring_OSR
ERANET-ASSYST B. napus diversity set	Brassica napus	NCBITAXON	NCBITaxon:3708	leaf	BTO	BTO:0000713	Plant Material and phenotyping	SRS1679003	29 flowering time genes	Bingo	Spring_OSR
ERANET-ASSYST B. napus diversity set	Brassica napus	NCBITAXON	NCBITaxon:3708	leaf	BTO	BTO:0000713	Plant Material and phenotyping	SRS1679004	29 flowering time genes	Callypso	Spring_OSR
ERANET-ASSYST B. napus diversity set	Brassica napus	NCBITAXON	NCBITaxon:3708	leaf	BTO	BTO:0000713	Plant Material and phenotyping	SRS1679005	29 flowering time genes	Conny	Spring_OSR
ERANET-ASSYST B. napus diversity set	Brassica napus	NCBITAXON	NCBITaxon:3708	leaf	BTO	BTO:0000713	Plant Material and phenotyping	SRS1679006	29 flowering time genes	Czyzowska	Spring_OSR
ERANET-ASSYST B. napus diversity set	Brassica napus	NCBITAXON	NCBITaxon:3708	leaf	BTO	BTO:0000713	Plant Material and phenotyping	SRS1679007	29 flowering time genes	Atlantic	Winter_OSR
ERANET-ASSYST B. napus diversity set	Brassica napus	NCBITAXON	NCBITaxon:3708	leaf	BTO	BTO:0000713	Plant Material and phenotyping	SRS1679008	29 flowering time genes	Daichousen_(fuku)	Spring_OSR
ERANET-ASSYST B. napus diversity set	Brassica napus	NCBITAXON	NCBITaxon:3708	leaf	BTO	BTO:0000713	Plant Material and phenotyping	SRS1679009	29 flowering time genes	Erake	Spring_OSR
ERANET-ASSYST B. napus diversity set	Brassica napus	NCBITAXON	NCBITaxon:3708	leaf	BTO	BTO:0000713	Plant Material and phenotyping	SRS1679010	29 flowering time genes	Daichousen_(mizuyasu)	Spring_OSR
ERANET-ASSYST B. napus diversity set	Brassica napus	NCBITAXON	NCBITaxon:3708	leaf	BTO	BTO:0000713	Plant Material and phenotyping	SRS1679011	29 flowering time genes	Futura	Spring_OSR
ERANET-ASSYST B. napus diversity set	Brassica napus	NCBITAXON	NCBITaxon:3708	leaf	BTO	BTO:0000713	Plant Material and phenotyping	SRS1679012	29 flowering time genes	Galant	Spring_OSR
ERANET-ASSYST B. napus diversity set	Brassica napus	NCBITAXON	NCBITaxon:3708	leaf	BTO	BTO:0000713	Plant Material and phenotyping	SRS1679013	29 flowering time genes	Giant_Xr707	Spring_OSR
ERANET-ASSYST B. napus diversity set	Brassica napus	NCBITAXON	NCBITaxon:3708	leaf	BTO	BTO:0000713	Plant Material and phenotyping	SRS1679014	29 flowering time genes	Gisora	Spring_OSR
ERANET-ASSYST B. napus diversity set	Brassica napus	NCBITAXON	NCBITaxon:3708	leaf	BTO	BTO:0000713	Plant Material and phenotyping	SRS1679015	29 flowering time genes	Granit	Spring_OSR
ERANET-ASSYST B. napus diversity set	Brassica napus	NCBITAXON	NCBITaxon:3708	leaf	BTO	BTO:0000713	Plant Material and phenotyping	SRS1679016	29 flowering time genes	Gulliver	Spring_OSR
ERANET-ASSYST B. napus diversity set	Brassica napus	NCBITAXON	NCBITaxon:3708	leaf	BTO	BTO:0000713	Plant Material and phenotyping	SRS1679017	29 flowering time genes	Hankkija's_Lauri	Spring_OSR
ERANET-ASSYST B. napus diversity set	Brassica napus	NCBITAXON	NCBITaxon:3708	leaf	BTO	BTO:0000713	Plant Material and phenotyping	SRS1679018	29 flowering time genes	Cooper	Winter_OSR
ERANET-ASSYST B. napus diversity set	Brassica napus	NCBITAXON	NCBITaxon:3708	leaf	BTO	BTO:0000713	Plant Material and phenotyping	SRS1679019	29 flowering time genes	Korall	Spring_OSR
ERANET-ASSYST B. napus diversity set	Brassica napus	NCBITAXON	NCBITaxon:3708	leaf	BTO	BTO:0000713	Plant Material and phenotyping	SRS1679020	29 flowering time genes	Korinth	Spring_OSR
ERANET-ASSYST B. napus diversity set	Brassica napus	NCBITAXON	NCBITaxon:3708	leaf	BTO	BTO:0000713	Plant Material and phenotyping	SRS1679021	29 flowering time genes	Kosa	Spring_OSR
ERANET-ASSYST B. napus diversity set	Brassica napus	NCBITAXON	NCBITaxon:3708	leaf	BTO	BTO:0000713	Plant Material and phenotyping	SRS1679022	29 flowering time genes	Kruglik	Spring_OSR
ERANET-ASSYST B. napus diversity set	Brassica napus	NCBITAXON	NCBITaxon:3708	leaf	BTO	BTO:0000713	Plant Material and phenotyping	SRS1679023	29 flowering time genes	Lirafox	Spring_OSR
ERANET-ASSYST B. napus diversity set	Brassica napus	NCBITAXON	NCBITaxon:3708	leaf	BTO	BTO:0000713	Plant Material and phenotyping	SRS1679024	29 flowering time genes	Lirasol	Spring_OSR
ERANET-ASSYST B. napus diversity set	Brassica napus	NCBITAXON	NCBITaxon:3708	leaf	BTO	BTO:0000713	Plant Material and phenotyping	SRS1679025	29 flowering time genes	Liraspa	Spring_OSR
ERANET-ASSYST B. napus diversity set	Brassica napus	NCBITAXON	NCBITaxon:3708	leaf	BTO	BTO:0000713	Plant Material and phenotyping	SRS1679026	29 flowering time genes	Lirawell	Spring_OSR
ERANET-ASSYST B. napus diversity set	Brassica napus	NCBITAXON	NCBITaxon:3708	leaf	BTO	BTO:0000713	Plant Material and phenotyping	SRS1679027	29 flowering time genes	Lisandra	Spring_OSR
ERANET-ASSYST B. napus diversity set	Brassica napus	NCBITAXON	NCBITaxon:3708	leaf	BTO	BTO:0000713	Plant Material and phenotyping	SRS1679028	29 flowering time genes	Loras	Spring_OSR
ERANET-ASSYST B. napus diversity set	Brassica napus	NCBITAXON	NCBITaxon:3708	leaf	BTO	BTO:0000713	Plant Material and phenotyping	SRS1679029	29 flowering time genes	Licapo	Winter_OSR
ERANET-ASSYST B. napus diversity set	Brassica napus	NCBITAXON	NCBITaxon:3708	leaf	BTO	BTO:0000713	Plant Material and phenotyping	SRS1679030	29 flowering time genes	Mali	Spring_OSR
ERANET-ASSYST B. napus diversity set	Brassica napus	NCBITAXON	NCBITaxon:3708	leaf	BTO	BTO:0000713	Plant Material and phenotyping	SRS1679031	29 flowering time genes	Masora	Spring_OSR
ERANET-ASSYST B. napus diversity set	Brassica napus	NCBITAXON	NCBITaxon:3708	leaf	BTO	BTO:0000713	Plant Material and phenotyping	SRS1679032	29 flowering time genes	Miyauchi_Na	Spring_OSR
ERANET-ASSYST B. napus diversity set	Brassica napus	NCBITAXON	NCBITaxon:3708	leaf	BTO	BTO:0000713	Plant Material and phenotyping	SRS1679033	29 flowering time genes	Mlochowski	Spring_OSR
ERANET-ASSYST B. napus diversity set	Brassica napus	NCBITAXON	NCBITaxon:3708	leaf	BTO	BTO:0000713	Plant Material and phenotyping	SRS1679034	29 flowering time genes	Nakate_Chousen	Spring_OSR
ERANET-ASSYST B. napus diversity set	Brassica napus	NCBITAXON	NCBITaxon:3708	leaf	BTO	BTO:0000713	Plant Material and phenotyping	SRS1679035	29 flowering time genes	Odin	Spring_OSR
ERANET-ASSYST B. napus diversity set	Brassica napus	NCBITAXON	NCBITaxon:3708	leaf	BTO	BTO:0000713	Plant Material and phenotyping	SRS1679036	29 flowering time genes	Olivia	Spring_OSR
ERANET-ASSYST B. napus diversity set	Brassica napus	NCBITAXON	NCBITaxon:3708	leaf	BTO	BTO:0000713	Plant Material and phenotyping	SRS1679037	29 flowering time genes	Omega	Spring_OSR
ERANET-ASSYST B. napus diversity set	Brassica napus	NCBITAXON	NCBITaxon:3708	leaf	BTO	BTO:0000713	Plant Material and phenotyping	SRS1679038	29 flowering time genes	Optima	Spring_OSR
ERANET-ASSYST B. napus diversity set	Brassica napus	NCBITAXON	NCBITaxon:3708	leaf	BTO	BTO:0000713	Plant Material and phenotyping	SRS1679039	29 flowering time genes	Orpal	Spring_OSR
ERANET-ASSYST B. napus diversity set	Brassica napus	NCBITAXON	NCBITaxon:3708	leaf	BTO	BTO:0000713	Plant Material and phenotyping	SRS1679040	29 flowering time genes	Idol	Winter_OSR
ERANET-ASSYST B. napus diversity set	Brassica napus	NCBITAXON	NCBITaxon:3708	leaf	BTO	BTO:0000713	Plant Material and phenotyping	SRS1679041	29 flowering time genes	Orriba	Spring_OSR
ERANET-ASSYST B. napus diversity set	Brassica napus	NCBITAXON	NCBITaxon:3708	leaf	BTO	BTO:0000713	Plant Material and phenotyping	SRS1679042	29 flowering time genes	Pera	Spring_OSR
ERANET-ASSYST B. napus diversity set	Brassica napus	NCBITAXON	NCBITaxon:3708	leaf	BTO	BTO:0000713	Plant Material and phenotyping	SRS1679043	29 flowering time genes	Pivot	Spring_OSR
ERANET-ASSYST B. napus diversity set	Brassica napus	NCBITAXON	NCBITaxon:3708	leaf	BTO	BTO:0000713	Plant Material and phenotyping	SRS1679044	29 flowering time genes	Pobeda	Spring_OSR
ERANET-ASSYST B. napus diversity set	Brassica napus	NCBITAXON	NCBITaxon:3708	leaf	BTO	BTO:0000713	Plant Material and phenotyping	SRS1679045	29 flowering time genes	Puma	Spring_OSR
ERANET-ASSYST B. napus diversity set	Brassica napus	NCBITAXON	NCBITaxon:3708	leaf	BTO	BTO:0000713	Plant Material and phenotyping	SRS1679046	29 flowering time genes	Pura	Spring_OSR
ERANET-ASSYST B. napus diversity set	Brassica napus	NCBITAXON	NCBITaxon:3708	leaf	BTO	BTO:0000713	Plant Material and phenotyping	SRS1679047	29 flowering time genes	Reston	Spring_OSR
ERANET-ASSYST B. napus diversity set	Brassica napus	NCBITAXON	NCBITaxon:3708	leaf	BTO	BTO:0000713	Plant Material and phenotyping	SRS1679048	29 flowering time genes	Rsio	Spring_OSR
ERANET-ASSYST B. napus diversity set	Brassica napus	NCBITAXON	NCBITaxon:3708	leaf	BTO	BTO:0000713	Plant Material and phenotyping	SRS1679049	29 flowering time genes	Rucabo	Spring_OSR
ERANET-ASSYST B. napus diversity set	Brassica napus	NCBITAXON	NCBITaxon:3708	leaf	BTO	BTO:0000713	Plant Material and phenotyping	SRS1679050	29 flowering time genes	Sabine	Spring_OSR
ERANET-ASSYST B. napus diversity set	Brassica napus	NCBITAXON	NCBITaxon:3708	leaf	BTO	BTO:0000713	Plant Material and phenotyping	SRS1679051	29 flowering time genes	Vivol	Winter_OSR
ERANET-ASSYST B. napus diversity set	Brassica napus	NCBITAXON	NCBITaxon:3708	leaf	BTO	BTO:0000713	Plant Material and phenotyping	SRS1679052	29 flowering time genes	Sv_705152	Spring_OSR
ERANET-ASSYST B. napus diversity set	Brassica napus	NCBITAXON	NCBITaxon:3708	leaf	BTO	BTO:0000713	Plant Material and phenotyping	SRS1679053	29 flowering time genes	Sv_706118	Spring_OSR
ERANET-ASSYST B. napus diversity set	Brassica napus	NCBITAXON	NCBITaxon:3708	leaf	BTO	BTO:0000713	Plant Material and phenotyping	SRS1679054	29 flowering time genes	Sv_716	Spring_OSR
ERANET-ASSYST B. napus diversity set	Brassica napus	NCBITAXON	NCBITaxon:3708	leaf	BTO	BTO:0000713	Plant Material and phenotyping	SRS1679055	29 flowering time genes	Sv_75716	Spring_OSR
ERANET-ASSYST B. napus diversity set	Brassica napus	NCBITAXON	NCBITaxon:3708	leaf	BTO	BTO:0000713	Plant Material and phenotyping	SRS1679056	29 flowering time genes	Toro	Spring_OSR
ERANET-ASSYST B. napus diversity set	Brassica napus	NCBITAXON	NCBITaxon:3708	leaf	BTO	BTO:0000713	Plant Material and phenotyping	SRS1679057	29 flowering time genes	Tanka	Spring_OSR
ERANET-ASSYST B. napus diversity set	Brassica napus	NCBITAXON	NCBITaxon:3708	leaf	BTO	BTO:0000713	Plant Material and phenotyping	SRS1679058	29 flowering time genes	Uranus	Spring_OSR
ERANET-ASSYST B. napus diversity set	Brassica napus	NCBITAXON	NCBITaxon:3708	leaf	BTO	BTO:0000713	Plant Material and phenotyping	SRS1679059	29 flowering time genes	Valecovska	Spring_OSR
ERANET-ASSYST B. napus diversity set	Brassica napus	NCBITAXON	NCBITaxon:3708	leaf	BTO	BTO:0000713	Plant Material and phenotyping	SRS1679060	29 flowering time genes	Triton	Spring_OSR
ERANET-ASSYST B. napus diversity set	Brassica napus	NCBITAXON	NCBITaxon:3708	leaf	BTO	BTO:0000713	Plant Material and phenotyping	SRS1679061	29 flowering time genes	Vanda	Spring_OSR
ERANET-ASSYST B. napus diversity set	Brassica napus	NCBITAXON	NCBITaxon:3708	leaf	BTO	BTO:0000713	Plant Material and phenotyping	SRS1679062	29 flowering time genes	Bristol	Winter_OSR
ERANET-ASSYST B. napus diversity set	Brassica napus	NCBITAXON	NCBITaxon:3708	leaf	BTO	BTO:0000713	Plant Material and phenotyping	SRS1679063	29 flowering time genes	Wase_Chousen	Spring_OSR
ERANET-ASSYST B. napus diversity set	Brassica napus	NCBITAXON	NCBITaxon:3708	leaf	BTO	BTO:0000713	Plant Material and phenotyping	SRS1679064	29 flowering time genes	Wesbrook	Spring_OSR
ERANET-ASSYST B. napus diversity set	Brassica napus	NCBITAXON	NCBITaxon:3708	leaf	BTO	BTO:0000713	Plant Material and phenotyping	SRS1679065	29 flowering time genes	Wesbell	Spring_OSR
ERANET-ASSYST B. napus diversity set	Brassica napus	NCBITAXON	NCBITaxon:3708	leaf	BTO	BTO:0000713	Plant Material and phenotyping	SRS1679066	29 flowering time genes	Wesreo	Spring_OSR
ERANET-ASSYST B. napus diversity set	Brassica napus	NCBITAXON	NCBITaxon:3708	leaf	BTO	BTO:0000713	Plant Material and phenotyping	SRS1679067	29 flowering time genes	Wesroona	Spring_OSR
ERANET-ASSYST B. napus diversity set	Brassica napus	NCBITAXON	NCBITaxon:3708	leaf	BTO	BTO:0000713	Plant Material and phenotyping	SRS1679068	29 flowering time genes	Willi	Spring_OSR
ERANET-ASSYST B. napus diversity set	Brassica napus	NCBITAXON	NCBITaxon:3708	leaf	BTO	BTO:0000713	Plant Material and phenotyping	SRS1679069	29 flowering time genes	Ww1289	Spring_OSR
ERANET-ASSYST B. napus diversity set	Brassica napus	NCBITAXON	NCBITaxon:3708	leaf	BTO	BTO:0000713	Plant Material and phenotyping	SRS1679070	29 flowering time genes	Zachodni	Spring_OSR
ERANET-ASSYST B. napus diversity set	Brassica napus	NCBITAXON	NCBITaxon:3708	leaf	BTO	BTO:0000713	Plant Material and phenotyping	SRS1679071	29 flowering time genes	Zairai_Chousenshu	Spring_OSR
ERANET-ASSYST B. napus diversity set	Brassica napus	NCBITAXON	NCBITaxon:3708	leaf	BTO	BTO:0000713	Plant Material and phenotyping	SRS1679072	29 flowering time genes	Angus	swede
ERANET-ASSYST B. napus diversity set	Brassica napus	NCBITAXON	NCBITaxon:3708	leaf	BTO	BTO:0000713	Plant Material and phenotyping	SRS1679073	29 flowering time genes	Lirajet	Winter_OSR
ERANET-ASSYST B. napus diversity set	Brassica napus	NCBITAXON	NCBITaxon:3708	leaf	BTO	BTO:0000713	Plant Material and phenotyping	SRS1679074	29 flowering time genes	Conqueror_Bronze_Green_Top	swede
ERANET-ASSYST B. napus diversity set	Brassica napus	NCBITAXON	NCBITaxon:3708	leaf	BTO	BTO:0000713	Plant Material and phenotyping	SRS1679075	29 flowering time genes	Parkside	swede
ERANET-ASSYST B. napus diversity set	Brassica napus	NCBITAXON	NCBITaxon:3708	leaf	BTO	BTO:0000713	Plant Material and phenotyping	SRS1679076	29 flowering time genes	Essex_Model	swede
ERANET-ASSYST B. napus diversity set	Brassica napus	NCBITAXON	NCBITaxon:3708	leaf	BTO	BTO:0000713	Plant Material and phenotyping	SRS1679077	29 flowering time genes	Peerless_(Acme)	swede
ERANET-ASSYST B. napus diversity set	Brassica napus	NCBITAXON	NCBITaxon:3708	leaf	BTO	BTO:0000713	Plant Material and phenotyping	SRS1679078	29 flowering time genes	Scotia	swede
ERANET-ASSYST B. napus diversity set	Brassica napus	NCBITAXON	NCBITaxon:3708	leaf	BTO	BTO:0000713	Plant Material and phenotyping	SRS1679079	29 flowering time genes	Tina	swede
ERANET-ASSYST B. napus diversity set	Brassica napus	NCBITAXON	NCBITaxon:3708	leaf	BTO	BTO:0000713	Plant Material and phenotyping	SRS1679080	29 flowering time genes	Ranakaalrot	swede
ERANET-ASSYST B. napus diversity set	Brassica napus	NCBITAXON	NCBITaxon:3708	leaf	BTO	BTO:0000713	Plant Material and phenotyping	SRS1679081	29 flowering time genes	Rotabaggeue	swede
ERANET-ASSYST B. napus diversity set	Brassica napus	NCBITAXON	NCBITaxon:3708	leaf	BTO	BTO:0000713	Plant Material and phenotyping	SRS1679082	29 flowering time genes	Sator_Oetofte	swede
ERANET-ASSYST B. napus diversity set	Brassica napus	NCBITAXON	NCBITaxon:3708	leaf	BTO	BTO:0000713	Plant Material and phenotyping	SRS1679083	29 flowering time genes	Troendersk_Kvithamar	swede
ERANET-ASSYST B. napus diversity set	Brassica napus	NCBITAXON	NCBITaxon:3708	leaf	BTO	BTO:0000713	Plant Material and phenotyping	SRS1679084	29 flowering time genes	Lisabeth	Winter_OSR
ERANET-ASSYST B. napus diversity set	Brassica napus	NCBITAXON	NCBITaxon:3708	leaf	BTO	BTO:0000713	Plant Material and phenotyping	SRS1679085	29 flowering time genes	Lipid	Winter_OSR
ERANET-ASSYST B. napus diversity set	Brassica napus	NCBITAXON	NCBITaxon:3708	leaf	BTO	BTO:0000713	Plant Material and phenotyping	SRS1679086	29 flowering time genes	Alaska	Winter_OSR
ERANET-ASSYST B. napus diversity set	Brassica napus	NCBITAXON	NCBITaxon:3708	leaf	BTO	BTO:0000713	Plant Material and phenotyping	SRS1679087	29 flowering time genes	Lisek	Winter_OSR
ERANET-ASSYST B. napus diversity set	Brassica napus	NCBITAXON	NCBITaxon:3708	leaf	BTO	BTO:0000713	Plant Material and phenotyping	SRS1679088	29 flowering time genes	Contact	Winter_OSR
ERANET-ASSYST B. napus diversity set	Brassica napus	NCBITAXON	NCBITaxon:3708	leaf	BTO	BTO:0000713	Plant Material and phenotyping	SRS1679089	29 flowering time genes	Lion	Winter_OSR
ERANET-ASSYST B. napus diversity set	Brassica napus	NCBITAXON	NCBITaxon:3708	leaf	BTO	BTO:0000713	Plant Material and phenotyping	SRS1679090	29 flowering time genes	OASE	Winter_OSR
ERANET-ASSYST B. napus diversity set	Brassica napus	NCBITAXON	NCBITaxon:3708	leaf	BTO	BTO:0000713	Plant Material and phenotyping	SRS1679091	29 flowering time genes	Apex	Winter_OSR
ERANET-ASSYST B. napus diversity set	Brassica napus	NCBITAXON	NCBITaxon:3708	leaf	BTO	BTO:0000713	Plant Material and phenotyping	SRS1679092	29 flowering time genes	Recital	Winter_OSR
ERANET-ASSYST B. napus diversity set	Brassica napus	NCBITAXON	NCBITaxon:3708	leaf	BTO	BTO:0000713	Plant Material and phenotyping	SRS1679094	29 flowering time genes	Laser	Winter_OSR
ERANET-ASSYST B. napus diversity set	Brassica napus	NCBITAXON	NCBITaxon:3708	leaf	BTO	BTO:0000713	Plant Material and phenotyping	SRS1679095	29 flowering time genes	Fortis	Winter_OSR
ERANET-ASSYST B. napus diversity set	Brassica napus	NCBITAXON	NCBITaxon:3708	leaf	BTO	BTO:0000713	Plant Material and phenotyping	SRS1679096	29 flowering time genes	Smart	Winter_OSR
ERANET-ASSYST B. napus diversity set	Brassica napus	NCBITAXON	NCBITaxon:3708	leaf	BTO	BTO:0000713	Plant Material and phenotyping	SRS1679097	29 flowering time genes	Roxet	Winter_OSR
ERANET-ASSYST B. napus diversity set	Brassica napus	NCBITAXON	NCBITaxon:3708	leaf	BTO	BTO:0000713	Plant Material and phenotyping	SRS1679098	29 flowering time genes	Pirola	Winter_OSR
ERANET-ASSYST B. napus diversity set	Brassica napus	NCBITAXON	NCBITaxon:3708	leaf	BTO	BTO:0000713	Plant Material and phenotyping	SRS1679099	29 flowering time genes	NK_Bravour	Winter_OSR
ERANET-ASSYST B. napus diversity set	Brassica napus	NCBITAXON	NCBITaxon:3708	leaf	BTO	BTO:0000713	Plant Material and phenotyping	SRS1679100	29 flowering time genes	NK_Fair	Winter_OSR
ERANET-ASSYST B. napus diversity set	Brassica napus	NCBITAXON	NCBITaxon:3708	leaf	BTO	BTO:0000713	Plant Material and phenotyping	SRS1679101	29 flowering time genes	Aviso	Winter_OSR
ERANET-ASSYST B. napus diversity set	Brassica napus	NCBITAXON	NCBITaxon:3708	leaf	BTO	BTO:0000713	Plant Material and phenotyping	SRS1679102	29 flowering time genes	SWGospel	Winter_OSR
ERANET-ASSYST B. napus diversity set	Brassica napus	NCBITAXON	NCBITaxon:3708	leaf	BTO	BTO:0000713	Plant Material and phenotyping	SRS1679103	29 flowering time genes	Verona	Winter_OSR
ERANET-ASSYST B. napus diversity set	Brassica napus	NCBITAXON	NCBITaxon:3708	leaf	BTO	BTO:0000713	Plant Material and phenotyping	SRS1679104	29 flowering time genes	Tenor	Winter_OSR
ERANET-ASSYST B. napus diversity set	Brassica napus	NCBITAXON	NCBITaxon:3708	leaf	BTO	BTO:0000713	Plant Material and phenotyping	SRS1679105	29 flowering time genes	Expert	Winter_OSR
ERANET-ASSYST B. napus diversity set	Brassica napus	NCBITAXON	NCBITaxon:3708	leaf	BTO	BTO:0000713	Plant Material and phenotyping	SRS1679106	29 flowering time genes	Kvintett	Winter_OSR
ERANET-ASSYST B. napus diversity set	Brassica napus	NCBITAXON	NCBITaxon:3708	leaf	BTO	BTO:0000713	Plant Material and phenotyping	SRS1679107	29 flowering time genes	Falstaff	Winter_OSR
ERANET-ASSYST B. napus diversity set	Brassica napus	NCBITAXON	NCBITaxon:3708	leaf	BTO	BTO:0000713	Plant Material and phenotyping	SRS1679108	29 flowering time genes	SW_Sinatra	Winter_OSR
ERANET-ASSYST B. napus diversity set	Brassica napus	NCBITAXON	NCBITaxon:3708	leaf	BTO	BTO:0000713	Plant Material and phenotyping	SRS1679109	29 flowering time genes	Adder	Winter_OSR
ERANET-ASSYST B. napus diversity set	Brassica napus	NCBITAXON	NCBITaxon:3708	leaf	BTO	BTO:0000713	Plant Material and phenotyping	SRS1679110	29 flowering time genes	Viking	Winter_OSR
ERANET-ASSYST B. napus diversity set	Brassica napus	NCBITAXON	NCBITaxon:3708	leaf	BTO	BTO:0000713	Plant Material and phenotyping	SRS1679111	29 flowering time genes	Aragon	Winter_OSR
ERANET-ASSYST B. napus diversity set	Brassica napus	NCBITAXON	NCBITaxon:3708	leaf	BTO	BTO:0000713	Plant Material and phenotyping	SRS1679112	29 flowering time genes	Aurum	Winter_OSR
ERANET-ASSYST B. napus diversity set	Brassica napus	NCBITAXON	NCBITaxon:3708	leaf	BTO	BTO:0000713	Plant Material and phenotyping	SRS1679113	29 flowering time genes	Lorenz	Winter_OSR
ERANET-ASSYST B. napus diversity set	Brassica napus	NCBITAXON	NCBITaxon:3708	leaf	BTO	BTO:0000713	Plant Material and phenotyping	SRS1679114	29 flowering time genes	Baros	Winter_OSR
ERANET-ASSYST B. napus diversity set	Brassica napus	NCBITAXON	NCBITaxon:3708	leaf	BTO	BTO:0000713	Plant Material and phenotyping	SRS1679115	29 flowering time genes	Rasmus	Winter_OSR
ERANET-ASSYST B. napus diversity set	Brassica napus	NCBITAXON	NCBITaxon:3708	leaf	BTO	BTO:0000713	Plant Material and phenotyping	SRS1679116	29 flowering time genes	Gefion	Winter_OSR
ERANET-ASSYST B. napus diversity set	Brassica napus	NCBITAXON	NCBITaxon:3708	leaf	BTO	BTO:0000713	Plant Material and phenotyping	SRS1679117	29 flowering time genes	Nugget	Winter_OSR
ERANET-ASSYST B. napus diversity set	Brassica napus	NCBITAXON	NCBITaxon:3708	leaf	BTO	BTO:0000713	Plant Material and phenotyping	SRS1679118	29 flowering time genes	Zephir	Winter_OSR
ERANET-ASSYST B. napus diversity set	Brassica napus	NCBITAXON	NCBITaxon:3708	leaf	BTO	BTO:0000713	Plant Material and phenotyping	SRS1679119	29 flowering time genes	SLM_0413	Winter_OSR
ERANET-ASSYST B. napus diversity set	Brassica napus	NCBITAXON	NCBITaxon:3708	leaf	BTO	BTO:0000713	Plant Material and phenotyping	SRS1679120	29 flowering time genes	Milena	Winter_OSR
ERANET-ASSYST B. napus diversity set	Brassica napus	NCBITAXON	NCBITaxon:3708	leaf	BTO	BTO:0000713	Plant Material and phenotyping	SRS1679121	29 flowering time genes	LSF_0519	Winter_OSR
ERANET-ASSYST B. napus diversity set	Brassica napus	NCBITAXON	NCBITaxon:3708	leaf	BTO	BTO:0000713	Plant Material and phenotyping	SRS1679122	29 flowering time genes	SLM_0512	Winter_OSR
ERANET-ASSYST B. napus diversity set	Brassica napus	NCBITAXON	NCBITaxon:3708	leaf	BTO	BTO:0000713	Plant Material and phenotyping	SRS1679123	29 flowering time genes	Amor	Winter_OSR
ERANET-ASSYST B. napus diversity set	Brassica napus	NCBITAXON	NCBITaxon:3708	leaf	BTO	BTO:0000713	Plant Material and phenotyping	SRS1679124	29 flowering time genes	Beluga	Winter_OSR
ERANET-ASSYST B. napus diversity set	Brassica napus	NCBITAXON	NCBITaxon:3708	leaf	BTO	BTO:0000713	Plant Material and phenotyping	SRS1679125	29 flowering time genes	Ascona	Winter_OSR
ERANET-ASSYST B. napus diversity set	Brassica napus	NCBITAXON	NCBITaxon:3708	leaf	BTO	BTO:0000713	Plant Material and phenotyping	SRS1679127	29 flowering time genes	Campari	Winter_OSR
ERANET-ASSYST B. napus diversity set	Brassica napus	NCBITAXON	NCBITaxon:3708	leaf	BTO	BTO:0000713	Plant Material and phenotyping	SRS1679128	29 flowering time genes	Caramba	Winter_OSR
ERANET-ASSYST B. napus diversity set	Brassica napus	NCBITAXON	NCBITaxon:3708	leaf	BTO	BTO:0000713	Plant Material and phenotyping	SRS1679129	29 flowering time genes	Duell	Winter_OSR
ERANET-ASSYST B. napus diversity set	Brassica napus	NCBITAXON	NCBITaxon:3708	leaf	BTO	BTO:0000713	Plant Material and phenotyping	SRS1679130	29 flowering time genes	Jessica	Winter_OSR
ERANET-ASSYST B. napus diversity set	Brassica napus	NCBITAXON	NCBITaxon:3708	leaf	BTO	BTO:0000713	Plant Material and phenotyping	SRS1679131	29 flowering time genes	Express_617	Winter_OSR
ERANET-ASSYST B. napus diversity set	Brassica napus	NCBITAXON	NCBITaxon:3708	leaf	BTO	BTO:0000713	Plant Material and phenotyping	SRS1679132	29 flowering time genes	Allure	Winter_OSR
ERANET-ASSYST B. napus diversity set	Brassica napus	NCBITAXON	NCBITaxon:3708	leaf	BTO	BTO:0000713	Plant Material and phenotyping	SRS1679133	29 flowering time genes	Orlando	Winter_OSR
ERANET-ASSYST B. napus diversity set	Brassica napus	NCBITAXON	NCBITaxon:3708	leaf	BTO	BTO:0000713	Plant Material and phenotyping	SRS1679134	29 flowering time genes	Pollen	Winter_OSR
ERANET-ASSYST B. napus diversity set	Brassica napus	NCBITAXON	NCBITaxon:3708	leaf	BTO	BTO:0000713	Plant Material and phenotyping	SRS1679135	29 flowering time genes	Prince	Winter_OSR
ERANET-ASSYST B. napus diversity set	Brassica napus	NCBITAXON	NCBITaxon:3708	leaf	BTO	BTO:0000713	Plant Material and phenotyping	SRS1679136	29 flowering time genes	Wotan	Winter_OSR
ERANET-ASSYST B. napus diversity set	Brassica napus	NCBITAXON	NCBITaxon:3708	leaf	BTO	BTO:0000713	Plant Material and phenotyping	SRS1679137	29 flowering time genes	NK_Nemax	Winter_OSR
ERANET-ASSYST B. napus diversity set	Brassica napus	NCBITAXON	NCBITaxon:3708	leaf	BTO	BTO:0000713	Plant Material and phenotyping	SRS1679138	29 flowering time genes	NK_Passion	Winter_OSR
ERANET-ASSYST B. napus diversity set	Brassica napus	NCBITAXON	NCBITaxon:3708	leaf	BTO	BTO:0000713	Plant Material and phenotyping	SRS1679139	29 flowering time genes	Lilian	Winter_OSR
ERANET-ASSYST B. napus diversity set	Brassica napus	NCBITAXON	NCBITaxon:3708	leaf	BTO	BTO:0000713	Plant Material and phenotyping	SRS1679140	29 flowering time genes	Barrel	Winter_OSR
ERANET-ASSYST B. napus diversity set	Brassica napus	NCBITAXON	NCBITaxon:3708	leaf	BTO	BTO:0000713	Plant Material and phenotyping	SRS1679141	29 flowering time genes	KW1519	Winter_OSR
ERANET-ASSYST B. napus diversity set	Brassica napus	NCBITAXON	NCBITaxon:3708	leaf	BTO	BTO:0000713	Plant Material and phenotyping	SRS1679142	29 flowering time genes	Mansholt	Winter_OSR
ERANET-ASSYST B. napus diversity set	Brassica napus	NCBITAXON	NCBITaxon:3708	leaf	BTO	BTO:0000713	Plant Material and phenotyping	SRS1679143	29 flowering time genes	Samourai	Winter_OSR
ERANET-ASSYST B. napus diversity set	Brassica napus	NCBITAXON	NCBITaxon:3708	leaf	BTO	BTO:0000713	Plant Material and phenotyping	SRS1679144	29 flowering time genes	Agalon	Winter_OSR
ERANET-ASSYST B. napus diversity set	Brassica napus	NCBITAXON	NCBITaxon:3708	leaf	BTO	BTO:0000713	Plant Material and phenotyping	SRS1679145	29 flowering time genes	Sollux	Winter_OSR
ERANET-ASSYST B. napus diversity set	Brassica napus	NCBITAXON	NCBITaxon:3708	leaf	BTO	BTO:0000713	Plant Material and phenotyping	SRS1679146	29 flowering time genes	Akela	Winter_OSR
ERANET-ASSYST B. napus diversity set	Brassica napus	NCBITAXON	NCBITaxon:3708	leaf	BTO	BTO:0000713	Plant Material and phenotyping	SRS1679147	29 flowering time genes	Erox	Winter_OSR
ERANET-ASSYST B. napus diversity set	Brassica napus	NCBITAXON	NCBITaxon:3708	leaf	BTO	BTO:0000713	Plant Material and phenotyping	SRS1679148	29 flowering time genes	Maplus	Winter_OSR
ERANET-ASSYST B. napus diversity set	Brassica napus	NCBITAXON	NCBITaxon:3708	leaf	BTO	BTO:0000713	Plant Material and phenotyping	SRS1679149	29 flowering time genes	Askari	Winter_OSR
ERANET-ASSYST B. napus diversity set	Brassica napus	NCBITAXON	NCBITaxon:3708	leaf	BTO	BTO:0000713	Plant Material and phenotyping	SRS1679150	29 flowering time genes	Lirabon	Winter_OSR
ERANET-ASSYST B. napus diversity set	Brassica napus	NCBITAXON	NCBITaxon:3708	leaf	BTO	BTO:0000713	Plant Material and phenotyping	SRS1679151	29 flowering time genes	Darmor	Winter_OSR
ERANET-ASSYST B. napus diversity set	Brassica napus	NCBITAXON	NCBITaxon:3708	leaf	BTO	BTO:0000713	Plant Material and phenotyping	SRS1679152	29 flowering time genes	Jet Neuf	Winter_OSR
ERANET-ASSYST B. napus diversity set	Brassica napus	NCBITAXON	NCBITaxon:3708	leaf	BTO	BTO:0000713	Plant Material and phenotyping	SRS1679153	29 flowering time genes	Cobra	Winter_OSR
ERANET-ASSYST B. napus diversity set	Brassica napus	NCBITAXON	NCBITaxon:3708	leaf	BTO	BTO:0000713	Plant Material and phenotyping	SRS1679154	29 flowering time genes	Picasso	Winter_OSR
ERANET-ASSYST B. napus diversity set	Brassica napus	NCBITAXON	NCBITaxon:3708	leaf	BTO	BTO:0000713	Plant Material and phenotyping	SRS1679155	29 flowering time genes	Falcon	Winter_OSR
ERANET-ASSYST B. napus diversity set	Brassica napus	NCBITAXON	NCBITaxon:3708	leaf	BTO	BTO:0000713	Plant Material and phenotyping	SRS1679156	29 flowering time genes	Mohican	Winter_OSR
ERANET-ASSYST B. napus diversity set	Brassica napus	NCBITAXON	NCBITaxon:3708	leaf	BTO	BTO:0000713	Plant Material and phenotyping	SRS1679157	29 flowering time genes	Flip	Winter_OSR
ERANET-ASSYST B. napus diversity set	Brassica napus	NCBITAXON	NCBITaxon:3708	leaf	BTO	BTO:0000713	Plant Material and phenotyping	SRS1679158	29 flowering time genes	Zenith	Winter_OSR
ERANET-ASSYST B. napus diversity set	Brassica napus	NCBITAXON	NCBITaxon:3708	leaf	BTO	BTO:0000713	Plant Material and phenotyping	SRS1679159	29 flowering time genes	Phil	Winter_OSR
ERANET-ASSYST B. napus diversity set	Brassica napus	NCBITAXON	NCBITaxon:3708	leaf	BTO	BTO:0000713	Plant Material and phenotyping	SRS1679160	29 flowering time genes	Leopard	Winter_OSR
ERANET-ASSYST B. napus diversity set	Brassica napus	NCBITAXON	NCBITaxon:3708	leaf	BTO	BTO:0000713	Plant Material and phenotyping	SRS1679161	29 flowering time genes	Resyn-Goe_S4	Winter_OSR
ERANET-ASSYST B. napus diversity set	Brassica napus	NCBITAXON	NCBITaxon:3708	leaf	BTO	BTO:0000713	Plant Material and phenotyping	SRS1679162	29 flowering time genes	RESYN-H048	Winter_OSR
ERANET-ASSYST B. napus diversity set	Brassica napus	NCBITAXON	NCBITaxon:3708	leaf	BTO	BTO:0000713	Plant Material and phenotyping	SRS1679163	29 flowering time genes	Resyn-Goe_H226	Winter_OSR
ERANET-ASSYST B. napus diversity set	Brassica napus	NCBITAXON	NCBITaxon:3708	leaf	BTO	BTO:0000713	Plant Material and phenotyping	SRS1679164	29 flowering time genes	Anja	Winter_OSR
