# Supplementary material for: Targeted deep sequencing of flowering regulators in Brassica napus reveals extensive copy number variation
Source: Sci Data. 2017 Mar 14;4:170013. doi: 10.1038/sdata.2017.13 (PMC5349243; doi:10.1038/sdata.2017.13)
Supplement: Supplementary file 1 [file sdata201713-isa1.zip › a_assay_Schiessl.txt]

Sample Name	Protocol REF	Protocol REF	Protocol REF	Protocol REF	Parameter Value[sequencer]	Protocol REF	Assay Name	Raw Data File	Comment[Data Repository]	Comment[Data Record Accession]	Comment[Data Record URI]	Factor Value[target gene]	Factor Value[cultivar]	Factor Value[ecotype]
SRS1678882	DNA isolation	Selection of target genes	Bait development	Sequence capture and sequencing	Illumina HiSeq 2500	Sequence data analysis	SRR4198916	SRX2147703	NCBI Sequence Read Archive	SRP087610	https://www.ncbi.nlm.nih.gov/sra/SRP087610	29 flowering time genes	Alesi	Winter_OSR
SRS1678883	DNA isolation	Selection of target genes	Bait development	Sequence capture and sequencing	Illumina HiSeq 2500	Sequence data analysis	SRR4198917	SRX2147704	NCBI Sequence Read Archive	SRP087610	https://www.ncbi.nlm.nih.gov/sra/SRP087610	29 flowering time genes	Remy	Winter_OSR
SRS1678884	DNA isolation	Selection of target genes	Bait development	Sequence capture and sequencing	Illumina HiSeq 2500	Sequence data analysis	SRR4198919	SRX2147705	NCBI Sequence Read Archive	SRP087610	https://www.ncbi.nlm.nih.gov/sra/SRP087610	29 flowering time genes	Lord	Winter_OSR
SRS1678885	DNA isolation	Selection of target genes	Bait development	Sequence capture and sequencing	Illumina HiSeq 2500	Sequence data analysis	SRR4198920	SRX2147706	NCBI Sequence Read Archive	SRP087610	https://www.ncbi.nlm.nih.gov/sra/SRP087610	29 flowering time genes	Baltia	Winter_OSR
SRS1678886	DNA isolation	Selection of target genes	Bait development	Sequence capture and sequencing	Illumina HiSeq 2500	Sequence data analysis	SRR4198921	SRX2147707	NCBI Sequence Read Archive	SRP087610	https://www.ncbi.nlm.nih.gov/sra/SRP087610	29 flowering time genes	Bolko	Winter_OSR
SRS1678887	DNA isolation	Selection of target genes	Bait development	Sequence capture and sequencing	Illumina HiSeq 2500	Sequence data analysis	SRR4198922	SRX2147708	NCBI Sequence Read Archive	SRP087610	https://www.ncbi.nlm.nih.gov/sra/SRP087610	29 flowering time genes	Brink	Winter_OSR
SRS1678888	DNA isolation	Selection of target genes	Bait development	Sequence capture and sequencing	Illumina HiSeq 2500	Sequence data analysis	SRR4198923	SRX2147709	NCBI Sequence Read Archive	SRP087610	https://www.ncbi.nlm.nih.gov/sra/SRP087610	29 flowering time genes	Ceres	Winter_OSR
SRS1678889	DNA isolation	Selection of target genes	Bait development	Sequence capture and sequencing	Illumina HiSeq 2500	Sequence data analysis	SRR4198924	SRX2147710	NCBI Sequence Read Archive	SRP087610	https://www.ncbi.nlm.nih.gov/sra/SRP087610	29 flowering time genes	Coriander	Winter_OSR
SRS1678890	DNA isolation	Selection of target genes	Bait development	Sequence capture and sequencing	Illumina HiSeq 2500	Sequence data analysis	SRR4198925	SRX2147711	NCBI Sequence Read Archive	SRP087610	https://www.ncbi.nlm.nih.gov/sra/SRP087610	29 flowering time genes	Dippes	Winter_OSR
SRS1678891	DNA isolation	Selection of target genes	Bait development	Sequence capture and sequencing	Illumina HiSeq 2500	Sequence data analysis	SRR4198926	SRX2147712	NCBI Sequence Read Archive	SRP087610	https://www.ncbi.nlm.nih.gov/sra/SRP087610	29 flowering time genes	Doral	Winter_OSR
SRS1678892	DNA isolation	Selection of target genes	Bait development	Sequence capture and sequencing	Illumina HiSeq 2500	Sequence data analysis	SRR4198927	SRX2147713	NCBI Sequence Read Archive	SRP087610	https://www.ncbi.nlm.nih.gov/sra/SRP087610	29 flowering time genes	Edita	Winter_OSR
SRS1678893	DNA isolation	Selection of target genes	Bait development	Sequence capture and sequencing	Illumina HiSeq 2500	Sequence data analysis	SRR4198928	SRX2147714	NCBI Sequence Read Archive	SRP087610	https://www.ncbi.nlm.nih.gov/sra/SRP087610	29 flowering time genes	Erra	Winter_OSR
SRS1678894	DNA isolation	Selection of target genes	Bait development	Sequence capture and sequencing	Illumina HiSeq 2500	Sequence data analysis	SRR4198929	SRX2147715	NCBI Sequence Read Archive	SRP087610	https://www.ncbi.nlm.nih.gov/sra/SRP087610	29 flowering time genes	Gross-Luesewitzer_	Winter_OSR
SRS1678895	DNA isolation	Selection of target genes	Bait development	Sequence capture and sequencing	Illumina HiSeq 2500	Sequence data analysis	SRR4198930	SRX2147716	NCBI Sequence Read Archive	SRP087610	https://www.ncbi.nlm.nih.gov/sra/SRP087610	29 flowering time genes	KW3077	Winter_OSR
SRS1678896	DNA isolation	Selection of target genes	Bait development	Sequence capture and sequencing	Illumina HiSeq 2500	Sequence data analysis	SRR4198931	SRX2147717	NCBI Sequence Read Archive	SRP087610	https://www.ncbi.nlm.nih.gov/sra/SRP087610	29 flowering time genes	Guelzower_Oelquell	Winter_OSR
SRS1678897	DNA isolation	Selection of target genes	Bait development	Sequence capture and sequencing	Illumina HiSeq 2500	Sequence data analysis	SRR4198932	SRX2147718	NCBI Sequence Read Archive	SRP087610	https://www.ncbi.nlm.nih.gov/sra/SRP087610	29 flowering time genes	Hokkai_3-Go	Winter_OSR
SRS1678898	DNA isolation	Selection of target genes	Bait development	Sequence capture and sequencing	Illumina HiSeq 2500	Sequence data analysis	SRR4198933	SRX2147719	NCBI Sequence Read Archive	SRP087610	https://www.ncbi.nlm.nih.gov/sra/SRP087610	29 flowering time genes	Janpol	Winter_OSR
SRS1678899	DNA isolation	Selection of target genes	Bait development	Sequence capture and sequencing	Illumina HiSeq 2500	Sequence data analysis	SRR4198934	SRX2147720	NCBI Sequence Read Archive	SRP087610	https://www.ncbi.nlm.nih.gov/sra/SRP087610	29 flowering time genes	Jantar	Winter_OSR
SRS1678900	DNA isolation	Selection of target genes	Bait development	Sequence capture and sequencing	Illumina HiSeq 2500	Sequence data analysis	SRR4198935	SRX2147721	NCBI Sequence Read Archive	SRP087610	https://www.ncbi.nlm.nih.gov/sra/SRP087610	29 flowering time genes	Krapphauser	Winter_OSR
SRS1678901	DNA isolation	Selection of target genes	Bait development	Sequence capture and sequencing	Illumina HiSeq 2500	Sequence data analysis	SRR4198936	SRX2147722	NCBI Sequence Read Archive	SRP087610	https://www.ncbi.nlm.nih.gov/sra/SRP087610	29 flowering time genes	Kromerska	Winter_OSR
SRS1678902	DNA isolation	Selection of target genes	Bait development	Sequence capture and sequencing	Illumina HiSeq 2500	Sequence data analysis	SRR4198937	SRX2147723	NCBI Sequence Read Archive	SRP087610	https://www.ncbi.nlm.nih.gov/sra/SRP087610	29 flowering time genes	Librador	Winter_OSR
SRS1678903	DNA isolation	Selection of target genes	Bait development	Sequence capture and sequencing	Illumina HiSeq 2500	Sequence data analysis	SRR4198938	SRX2147724	NCBI Sequence Read Archive	SRP087610	https://www.ncbi.nlm.nih.gov/sra/SRP087610	29 flowering time genes	Liglory	Winter_OSR
SRS1678904	DNA isolation	Selection of target genes	Bait development	Sequence capture and sequencing	Illumina HiSeq 2500	Sequence data analysis	SRR4198939	SRX2147725	NCBI Sequence Read Archive	SRP087610	https://www.ncbi.nlm.nih.gov/sra/SRP087610	29 flowering time genes	Liporta	Winter_OSR
SRS1678905	DNA isolation	Selection of target genes	Bait development	Sequence capture and sequencing	Illumina HiSeq 2500	Sequence data analysis	SRR4198941	SRX2147727	NCBI Sequence Read Archive	SRP087610	https://www.ncbi.nlm.nih.gov/sra/SRP087610	29 flowering time genes	Rapid	Winter_OSR
SRS1678906	DNA isolation	Selection of target genes	Bait development	Sequence capture and sequencing	Illumina HiSeq 2500	Sequence data analysis	SRR4198940	SRX2147726	NCBI Sequence Read Archive	SRP087610	https://www.ncbi.nlm.nih.gov/sra/SRP087610	29 flowering time genes	Lirafit	Winter_OSR
SRS1678907	DNA isolation	Selection of target genes	Bait development	Sequence capture and sequencing	Illumina HiSeq 2500	Sequence data analysis	SRR4198942	SRX2147728	NCBI Sequence Read Archive	SRP087610	https://www.ncbi.nlm.nih.gov/sra/SRP087610	29 flowering time genes	Lirakotta	Winter_OSR
SRS1678908	DNA isolation	Selection of target genes	Bait development	Sequence capture and sequencing	Illumina HiSeq 2500	Sequence data analysis	SRR4198943	SRX2147729	NCBI Sequence Read Archive	SRP087610	https://www.ncbi.nlm.nih.gov/sra/SRP087610	29 flowering time genes	Madora	Winter_OSR
SRS1678909	DNA isolation	Selection of target genes	Bait development	Sequence capture and sequencing	Illumina HiSeq 2500	Sequence data analysis	SRR4198944	SRX2147730	NCBI Sequence Read Archive	SRP087610	https://www.ncbi.nlm.nih.gov/sra/SRP087610	29 flowering time genes	Major	Winter_OSR
SRS1678910	DNA isolation	Selection of target genes	Bait development	Sequence capture and sequencing	Illumina HiSeq 2500	Sequence data analysis	SRR4198945	SRX2147731	NCBI Sequence Read Archive	SRP087610	https://www.ncbi.nlm.nih.gov/sra/SRP087610	29 flowering time genes	Markus	Winter_OSR
SRS1678911	DNA isolation	Selection of target genes	Bait development	Sequence capture and sequencing	Illumina HiSeq 2500	Sequence data analysis	SRR4198946	SRX2147732	NCBI Sequence Read Archive	SRP087610	https://www.ncbi.nlm.nih.gov/sra/SRP087610	29 flowering time genes	Matador	Winter_OSR
SRS1678912	DNA isolation	Selection of target genes	Bait development	Sequence capture and sequencing	Illumina HiSeq 2500	Sequence data analysis	SRR4198948	SRX2147734	NCBI Sequence Read Archive	SRP087610	https://www.ncbi.nlm.nih.gov/sra/SRP087610	29 flowering time genes	Nemertschanskij_1	Winter_OSR
SRS1678913	DNA isolation	Selection of target genes	Bait development	Sequence capture and sequencing	Illumina HiSeq 2500	Sequence data analysis	SRR4198947	SRX2147733	NCBI Sequence Read Archive	SRP087610	https://www.ncbi.nlm.nih.gov/sra/SRP087610	29 flowering time genes	Moldavia	Winter_OSR
SRS1678914	DNA isolation	Selection of target genes	Bait development	Sequence capture and sequencing	Illumina HiSeq 2500	Sequence data analysis	SRR4198949	SRX2147735	NCBI Sequence Read Archive	SRP087610	https://www.ncbi.nlm.nih.gov/sra/SRP087610	29 flowering time genes	Norde	Winter_OSR
SRS1678915	DNA isolation	Selection of target genes	Bait development	Sequence capture and sequencing	Illumina HiSeq 2500	Sequence data analysis	SRR4198950	SRX2147736	NCBI Sequence Read Archive	SRP087610	https://www.ncbi.nlm.nih.gov/sra/SRP087610	29 flowering time genes	Panter	Winter_OSR
SRS1678916	DNA isolation	Selection of target genes	Bait development	Sequence capture and sequencing	Illumina HiSeq 2500	Sequence data analysis	SRR4198951	SRX2147737	NCBI Sequence Read Archive	SRP087610	https://www.ncbi.nlm.nih.gov/sra/SRP087610	29 flowering time genes	Quedlinburger_Platzfester	Winter_OSR
SRS1678917	DNA isolation	Selection of target genes	Bait development	Sequence capture and sequencing	Illumina HiSeq 2500	Sequence data analysis	SRR4198952	SRX2147738	NCBI Sequence Read Archive	SRP087610	https://www.ncbi.nlm.nih.gov/sra/SRP087610	29 flowering time genes	Boston	Winter_OSR
SRS1678918	DNA isolation	Selection of target genes	Bait development	Sequence capture and sequencing	Illumina HiSeq 2500	Sequence data analysis	SRR4198953	SRX2147739	NCBI Sequence Read Archive	SRP087610	https://www.ncbi.nlm.nih.gov/sra/SRP087610	29 flowering time genes	Skrzeszowicki	Winter_OSR
SRS1678919	DNA isolation	Selection of target genes	Bait development	Sequence capture and sequencing	Illumina HiSeq 2500	Sequence data analysis	SRR4198954	SRX2147740	NCBI Sequence Read Archive	SRP087610	https://www.ncbi.nlm.nih.gov/sra/SRP087610	29 flowering time genes	Skziverskij	Winter_OSR
SRS1678920	DNA isolation	Selection of target genes	Bait development	Sequence capture and sequencing	Illumina HiSeq 2500	Sequence data analysis	SRR4198955	SRX2147741	NCBI Sequence Read Archive	SRP087610	https://www.ncbi.nlm.nih.gov/sra/SRP087610	29 flowering time genes	Slovenska_Krajova	Winter_OSR
SRS1678921	DNA isolation	Selection of target genes	Bait development	Sequence capture and sequencing	Illumina HiSeq 2500	Sequence data analysis	SRR4198956	SRX2147742	NCBI Sequence Read Archive	SRP087610	https://www.ncbi.nlm.nih.gov/sra/SRP087610	29 flowering time genes	Sonnengold	Winter_OSR
SRS1678922	DNA isolation	Selection of target genes	Bait development	Sequence capture and sequencing	Illumina HiSeq 2500	Sequence data analysis	SRR4198957	SRX2147743	NCBI Sequence Read Archive	SRP087610	https://www.ncbi.nlm.nih.gov/sra/SRP087610	29 flowering time genes	Start	Winter_OSR
SRS1678923	DNA isolation	Selection of target genes	Bait development	Sequence capture and sequencing	Illumina HiSeq 2500	Sequence data analysis	SRR4198958	SRX2147744	NCBI Sequence Read Archive	SRP087610	https://www.ncbi.nlm.nih.gov/sra/SRP087610	29 flowering time genes	Trebicska	Winter_OSR
SRS1678924	DNA isolation	Selection of target genes	Bait development	Sequence capture and sequencing	Illumina HiSeq 2500	Sequence data analysis	SRR4198959	SRX2147745	NCBI Sequence Read Archive	SRP087610	https://www.ncbi.nlm.nih.gov/sra/SRP087610	29 flowering time genes	Vinnickij_15/59	Winter_OSR
SRS1678925	DNA isolation	Selection of target genes	Bait development	Sequence capture and sequencing	Illumina HiSeq 2500	Sequence data analysis	SRR4198960	SRX2147746	NCBI Sequence Read Archive	SRP087610	https://www.ncbi.nlm.nih.gov/sra/SRP087610	29 flowering time genes	Wolynski	Winter_OSR
SRS1678926	DNA isolation	Selection of target genes	Bait development	Sequence capture and sequencing	Illumina HiSeq 2500	Sequence data analysis	SRR4198961	SRX2147747	NCBI Sequence Read Archive	SRP087610	https://www.ncbi.nlm.nih.gov/sra/SRP087610	29 flowering time genes	V8	Winter-type_Bn_map_parent
SRS1678927	DNA isolation	Selection of target genes	Bait development	Sequence capture and sequencing	Illumina HiSeq 2500	Sequence data analysis	SRR4198962	SRX2147748	NCBI Sequence Read Archive	SRP087610	https://www.ncbi.nlm.nih.gov/sra/SRP087610	29 flowering time genes	1012-98	Winter-type_Bn_map_parent
SRS1678928	DNA isolation	Selection of target genes	Bait development	Sequence capture and sequencing	Illumina HiSeq 2500	Sequence data analysis	SRR4198963	SRX2147749	NCBI Sequence Read Archive	SRP087610	https://www.ncbi.nlm.nih.gov/sra/SRP087610	29 flowering time genes	Escort	Winter_OSR
SRS1678929	DNA isolation	Selection of target genes	Bait development	Sequence capture and sequencing	Illumina HiSeq 2500	Sequence data analysis	SRR4198964	SRX2147750	NCBI Sequence Read Archive	SRP087610	https://www.ncbi.nlm.nih.gov/sra/SRP087610	29 flowering time genes	K26-96	Winter-type_Bn_map_parent
SRS1678930	DNA isolation	Selection of target genes	Bait development	Sequence capture and sequencing	Illumina HiSeq 2500	Sequence data analysis	SRR4198965	SRX2147751	NCBI Sequence Read Archive	SRP087610	https://www.ncbi.nlm.nih.gov/sra/SRP087610	29 flowering time genes	Aphid_Resistant_Rape	Winter_fodder
SRS1678931	DNA isolation	Selection of target genes	Bait development	Sequence capture and sequencing	Illumina HiSeq 2500	Sequence data analysis	SRR4198966	SRX2147752	NCBI Sequence Read Archive	SRP087610	https://www.ncbi.nlm.nih.gov/sra/SRP087610	29 flowering time genes	Samo	Winter_fodder
SRS1678932	DNA isolation	Selection of target genes	Bait development	Sequence capture and sequencing	Illumina HiSeq 2500	Sequence data analysis	SRR4198967	SRX2147753	NCBI Sequence Read Archive	SRP087610	https://www.ncbi.nlm.nih.gov/sra/SRP087610	29 flowering time genes	Taisetsu	Exotics:_Winter_vegetable
SRS1678933	DNA isolation	Selection of target genes	Bait development	Sequence capture and sequencing	Illumina HiSeq 2500	Sequence data analysis	SRR4198968	SRX2147754	NCBI Sequence Read Archive	SRP087610	https://www.ncbi.nlm.nih.gov/sra/SRP087610	29 flowering time genes	BRAUNER_SCHNITTKOHL	Exotics:_Siberian_kale
SRS1678934	DNA isolation	Selection of target genes	Bait development	Sequence capture and sequencing	Illumina HiSeq 2500	Sequence data analysis	SRR4198969	SRX2147755	NCBI Sequence Read Archive	SRP087610	https://www.ncbi.nlm.nih.gov/sra/SRP087610	29 flowering time genes	SHEN-LI_JUTSAJ	Exotics:_Semiwinter_OSR
SRS1678935	DNA isolation	Selection of target genes	Bait development	Sequence capture and sequencing	Illumina HiSeq 2500	Sequence data analysis	SRR4198970	SRX2147756	NCBI Sequence Read Archive	SRP087610	https://www.ncbi.nlm.nih.gov/sra/SRP087610	29 flowering time genes	SWU_Chinese_1	Exotics:_Semiwinter_OSR
SRS1678936	DNA isolation	Selection of target genes	Bait development	Sequence capture and sequencing	Illumina HiSeq 2500	Sequence data analysis	SRR4198971	SRX2147757	NCBI Sequence Read Archive	SRP087610	https://www.ncbi.nlm.nih.gov/sra/SRP087610	29 flowering time genes	SWU_Chinese_2	Exotics:_Semiwinter_OSR
SRS1678937	DNA isolation	Selection of target genes	Bait development	Sequence capture and sequencing	Illumina HiSeq 2500	Sequence data analysis	SRR4198972	SRX2147758	NCBI Sequence Read Archive	SRP087610	https://www.ncbi.nlm.nih.gov/sra/SRP087610	29 flowering time genes	SWU_Chinese_5	Exotics:_Semiwinter_OSR
SRS1678938	DNA isolation	Selection of target genes	Bait development	Sequence capture and sequencing	Illumina HiSeq 2500	Sequence data analysis	SRR4198973	SRX2147759	NCBI Sequence Read Archive	SRP087610	https://www.ncbi.nlm.nih.gov/sra/SRP087610	29 flowering time genes	SWU_Chinese_7	Exotics:_Semiwinter_OSR
SRS1678939	DNA isolation	Selection of target genes	Bait development	Sequence capture and sequencing	Illumina HiSeq 2500	Sequence data analysis	SRR4198974	SRX2147760	NCBI Sequence Read Archive	SRP087610	https://www.ncbi.nlm.nih.gov/sra/SRP087610	29 flowering time genes	Montego	Winter_OSR
SRS1678940	DNA isolation	Selection of target genes	Bait development	Sequence capture and sequencing	Illumina HiSeq 2500	Sequence data analysis	SRR4198975	SRX2147761	NCBI Sequence Read Archive	SRP087610	https://www.ncbi.nlm.nih.gov/sra/SRP087610	29 flowering time genes	SWU_Chinese_9	Exotics:_Semiwinter_OSR
SRS1678941	DNA isolation	Selection of target genes	Bait development	Sequence capture and sequencing	Illumina HiSeq 2500	Sequence data analysis	SRR4198976	SRX2147762	NCBI Sequence Read Archive	SRP087610	https://www.ncbi.nlm.nih.gov/sra/SRP087610	29 flowering time genes	Zhouyou	Exotics:_Semiwinter_OSR
SRS1678942	DNA isolation	Selection of target genes	Bait development	Sequence capture and sequencing	Illumina HiSeq 2500	Sequence data analysis	SRR4198977	SRX2147763	NCBI Sequence Read Archive	SRP087610	https://www.ncbi.nlm.nih.gov/sra/SRP087610	29 flowering time genes	Drakkar	Spring_OSR
SRS1678943	DNA isolation	Selection of target genes	Bait development	Sequence capture and sequencing	Illumina HiSeq 2500	Sequence data analysis	SRR4198979	SRX2147765	NCBI Sequence Read Archive	SRP087610	https://www.ncbi.nlm.nih.gov/sra/SRP087610	29 flowering time genes	WESTAR_DH10	Spring_OSR
SRS1678944	DNA isolation	Selection of target genes	Bait development	Sequence capture and sequencing	Illumina HiSeq 2500	Sequence data analysis	SRR4198978	SRX2147764	NCBI Sequence Read Archive	SRP087610	https://www.ncbi.nlm.nih.gov/sra/SRP087610	29 flowering time genes	STELLAR_DH	Spring_OSR
SRS1678945	DNA isolation	Selection of target genes	Bait development	Sequence capture and sequencing	Illumina HiSeq 2500	Sequence data analysis	SRR4198980	SRX2147766	NCBI Sequence Read Archive	SRP087610	https://www.ncbi.nlm.nih.gov/sra/SRP087610	29 flowering time genes	Yudal	Spring_OSR
SRS1678946	DNA isolation	Selection of target genes	Bait development	Sequence capture and sequencing	Illumina HiSeq 2500	Sequence data analysis	SRR4198981	SRX2147767	NCBI Sequence Read Archive	SRP087610	https://www.ncbi.nlm.nih.gov/sra/SRP087610	29 flowering time genes	Brutor	Spring_OSR
SRS1678947	DNA isolation	Selection of target genes	Bait development	Sequence capture and sequencing	Illumina HiSeq 2500	Sequence data analysis	SRR4198982	SRX2147768	NCBI Sequence Read Archive	SRP087610	https://www.ncbi.nlm.nih.gov/sra/SRP087610	29 flowering time genes	COMET	Spring_OSR
SRS1678948	DNA isolation	Selection of target genes	Bait development	Sequence capture and sequencing	Illumina HiSeq 2500	Sequence data analysis	SRR4198983	SRX2147769	NCBI Sequence Read Archive	SRP087610	https://www.ncbi.nlm.nih.gov/sra/SRP087610	29 flowering time genes	Karat	Spring_OSR
SRS1678949	DNA isolation	Selection of target genes	Bait development	Sequence capture and sequencing	Illumina HiSeq 2500	Sequence data analysis	SRR4198984	SRX2147770	NCBI Sequence Read Archive	SRP087610	https://www.ncbi.nlm.nih.gov/sra/SRP087610	29 flowering time genes	Marinka	Spring_OSR
SRS1678950	DNA isolation	Selection of target genes	Bait development	Sequence capture and sequencing	Illumina HiSeq 2500	Sequence data analysis	SRR4198985	SRX2147771	NCBI Sequence Read Archive	SRP087610	https://www.ncbi.nlm.nih.gov/sra/SRP087610	29 flowering time genes	Pacific	Winter_OSR
SRS1678951	DNA isolation	Selection of target genes	Bait development	Sequence capture and sequencing	Illumina HiSeq 2500	Sequence data analysis	SRR4198986	SRX2147772	NCBI Sequence Read Archive	SRP087610	https://www.ncbi.nlm.nih.gov/sra/SRP087610	29 flowering time genes	NIKLAS	Spring_OSR
SRS1678952	DNA isolation	Selection of target genes	Bait development	Sequence capture and sequencing	Illumina HiSeq 2500	Sequence data analysis	SRR4198987	SRX2147773	NCBI Sequence Read Archive	SRP087610	https://www.ncbi.nlm.nih.gov/sra/SRP087610	29 flowering time genes	TARGET	Spring_OSR
SRS1678953	DNA isolation	Selection of target genes	Bait development	Sequence capture and sequencing	Illumina HiSeq 2500	Sequence data analysis	SRR4198988	SRX2147774	NCBI Sequence Read Archive	SRP087610	https://www.ncbi.nlm.nih.gov/sra/SRP087610	29 flowering time genes	KAROO-057DH	Spring_OSR
SRS1678954	DNA isolation	Selection of target genes	Bait development	Sequence capture and sequencing	Illumina HiSeq 2500	Sequence data analysis	SRR4198989	SRX2147775	NCBI Sequence Read Archive	SRP087610	https://www.ncbi.nlm.nih.gov/sra/SRP087610	29 flowering time genes	MONTY-028DH	Spring_OSR
SRS1678955	DNA isolation	Selection of target genes	Bait development	Sequence capture and sequencing	Illumina HiSeq 2500	Sequence data analysis	SRR4198990	SRX2147776	NCBI Sequence Read Archive	SRP087610	https://www.ncbi.nlm.nih.gov/sra/SRP087610	29 flowering time genes	N01D-1330	Spring_OSR
SRS1678956	DNA isolation	Selection of target genes	Bait development	Sequence capture and sequencing	Illumina HiSeq 2500	Sequence data analysis	SRR4198991	SRX2147777	NCBI Sequence Read Archive	SRP087610	https://www.ncbi.nlm.nih.gov/sra/SRP087610	29 flowering time genes	N02D-1952	Spring_OSR
SRS1678957	DNA isolation	Selection of target genes	Bait development	Sequence capture and sequencing	Illumina HiSeq 2500	Sequence data analysis	SRR4198992	SRX2147778	NCBI Sequence Read Archive	SRP087610	https://www.ncbi.nlm.nih.gov/sra/SRP087610	29 flowering time genes	SURPASS400-024DH	Spring_OSR
SRS1678958	DNA isolation	Selection of target genes	Bait development	Sequence capture and sequencing	Illumina HiSeq 2500	Sequence data analysis	SRR4198993	SRX2147779	NCBI Sequence Read Archive	SRP087610	https://www.ncbi.nlm.nih.gov/sra/SRP087610	29 flowering time genes	CUBS_ROOT	Spring_OSR
SRS1678959	DNA isolation	Selection of target genes	Bait development	Sequence capture and sequencing	Illumina HiSeq 2500	Sequence data analysis	SRR4198994	SRX2147780	NCBI Sequence Read Archive	SRP087610	https://www.ncbi.nlm.nih.gov/sra/SRP087610	29 flowering time genes	ERGLU	Spring_OSR
SRS1678960	DNA isolation	Selection of target genes	Bait development	Sequence capture and sequencing	Illumina HiSeq 2500	Sequence data analysis	SRR4198995	SRX2147781	NCBI Sequence Read Archive	SRP087610	https://www.ncbi.nlm.nih.gov/sra/SRP087610	29 flowering time genes	HELIOS	Spring_OSR
SRS1678961	DNA isolation	Selection of target genes	Bait development	Sequence capture and sequencing	Illumina HiSeq 2500	Sequence data analysis	SRR4198996	SRX2147782	NCBI Sequence Read Archive	SRP087610	https://www.ncbi.nlm.nih.gov/sra/SRP087610	29 flowering time genes	Savannah	Winter_OSR
SRS1678962	DNA isolation	Selection of target genes	Bait development	Sequence capture and sequencing	Illumina HiSeq 2500	Sequence data analysis	SRR4198997	SRX2147783	NCBI Sequence Read Archive	SRP087610	https://www.ncbi.nlm.nih.gov/sra/SRP087610	29 flowering time genes	KROKO	Spring_OSR
SRS1678963	DNA isolation	Selection of target genes	Bait development	Sequence capture and sequencing	Illumina HiSeq 2500	Sequence data analysis	SRR4198998	SRX2147784	NCBI Sequence Read Archive	SRP087610	https://www.ncbi.nlm.nih.gov/sra/SRP087610	29 flowering time genes	LINETTA	Spring_OSR
SRS1678964	DNA isolation	Selection of target genes	Bait development	Sequence capture and sequencing	Illumina HiSeq 2500	Sequence data analysis	SRR4198999	SRX2147785	NCBI Sequence Read Archive	SRP087610	https://www.ncbi.nlm.nih.gov/sra/SRP087610	29 flowering time genes	MAZOWIECKI	Spring_OSR
SRS1678965	DNA isolation	Selection of target genes	Bait development	Sequence capture and sequencing	Illumina HiSeq 2500	Sequence data analysis	SRR4199000	SRX2147786	NCBI Sequence Read Archive	SRP087610	https://www.ncbi.nlm.nih.gov/sra/SRP087610	29 flowering time genes	WEIHENSTEPHANER	Spring_OSR
SRS1678966	DNA isolation	Selection of target genes	Bait development	Sequence capture and sequencing	Illumina HiSeq 2500	Sequence data analysis	SRR4199001	SRX2147787	NCBI Sequence Read Archive	SRP087610	https://www.ncbi.nlm.nih.gov/sra/SRP087610	29 flowering time genes	Liho	Spring_fodder
SRS1678967	DNA isolation	Selection of target genes	Bait development	Sequence capture and sequencing	Illumina HiSeq 2500	Sequence data analysis	SRR4199002	SRX2147788	NCBI Sequence Read Archive	SRP087610	https://www.ncbi.nlm.nih.gov/sra/SRP087610	29 flowering time genes	Alku	Spring_OSR
SRS1678968	DNA isolation	Selection of target genes	Bait development	Sequence capture and sequencing	Illumina HiSeq 2500	Sequence data analysis	SRR4199003	SRX2147789	NCBI Sequence Read Archive	SRP087610	https://www.ncbi.nlm.nih.gov/sra/SRP087610	29 flowering time genes	Bronowski	Spring_OSR
SRS1678969	DNA isolation	Selection of target genes	Bait development	Sequence capture and sequencing	Illumina HiSeq 2500	Sequence data analysis	SRR4199004	SRX2147790	NCBI Sequence Read Archive	SRP087610	https://www.ncbi.nlm.nih.gov/sra/SRP087610	29 flowering time genes	Ceska_Krajova	Spring_OSR
SRS1678970	DNA isolation	Selection of target genes	Bait development	Sequence capture and sequencing	Illumina HiSeq 2500	Sequence data analysis	SRR4199005	SRX2147791	NCBI Sequence Read Archive	SRP087610	https://www.ncbi.nlm.nih.gov/sra/SRP087610	29 flowering time genes	Duplo	Spring_OSR
SRS1678971	DNA isolation	Selection of target genes	Bait development	Sequence capture and sequencing	Illumina HiSeq 2500	Sequence data analysis	SRR4199006	SRX2147792	NCBI Sequence Read Archive	SRP087610	https://www.ncbi.nlm.nih.gov/sra/SRP087610	29 flowering time genes	Janetzkis_Sommerraps	Spring_OSR
SRS1678972	DNA isolation	Selection of target genes	Bait development	Sequence capture and sequencing	Illumina HiSeq 2500	Sequence data analysis	SRR4199007	SRX2147793	NCBI Sequence Read Archive	SRP087610	https://www.ncbi.nlm.nih.gov/sra/SRP087610	29 flowering time genes	Missouri	Winter_OSR
SRS1678973	DNA isolation	Selection of target genes	Bait development	Sequence capture and sequencing	Illumina HiSeq 2500	Sequence data analysis	SRR4199008	SRX2147794	NCBI Sequence Read Archive	SRP087610	https://www.ncbi.nlm.nih.gov/sra/SRP087610	29 flowering time genes	Line	Spring_OSR
SRS1678974	DNA isolation	Selection of target genes	Bait development	Sequence capture and sequencing	Illumina HiSeq 2500	Sequence data analysis	SRR4199009	SRX2147795	NCBI Sequence Read Archive	SRP087610	https://www.ncbi.nlm.nih.gov/sra/SRP087610	29 flowering time genes	Marnoo	Spring_OSR
SRS1678975	DNA isolation	Selection of target genes	Bait development	Sequence capture and sequencing	Illumina HiSeq 2500	Sequence data analysis	SRR4199010	SRX2147796	NCBI Sequence Read Archive	SRP087610	https://www.ncbi.nlm.nih.gov/sra/SRP087610	29 flowering time genes	Spaeths_Zollerngold	Spring_OSR
SRS1678976	DNA isolation	Selection of target genes	Bait development	Sequence capture and sequencing	Illumina HiSeq 2500	Sequence data analysis	SRR4199011	SRX2147797	NCBI Sequence Read Archive	SRP087610	https://www.ncbi.nlm.nih.gov/sra/SRP087610	29 flowering time genes	Svaloefs_Gulle	Spring_OSR
SRS1678977	DNA isolation	Selection of target genes	Bait development	Sequence capture and sequencing	Illumina HiSeq 2500	Sequence data analysis	SRR4199012	SRX2147798	NCBI Sequence Read Archive	SRP087610	https://www.ncbi.nlm.nih.gov/sra/SRP087610	29 flowering time genes	Topas	Spring_OSR
SRS1678978	DNA isolation	Selection of target genes	Bait development	Sequence capture and sequencing	Illumina HiSeq 2500	Sequence data analysis	SRR4199013	SRX2147799	NCBI Sequence Read Archive	SRP087610	https://www.ncbi.nlm.nih.gov/sra/SRP087610	29 flowering time genes	Tribute	Spring_OSR
SRS1678979	DNA isolation	Selection of target genes	Bait development	Sequence capture and sequencing	Illumina HiSeq 2500	Sequence data analysis	SRR4199014	SRX2147800	NCBI Sequence Read Archive	SRP087610	https://www.ncbi.nlm.nih.gov/sra/SRP087610	29 flowering time genes	Wesway	Spring_OSR
SRS1678980	DNA isolation	Selection of target genes	Bait development	Sequence capture and sequencing	Illumina HiSeq 2500	Sequence data analysis	SRR4199015	SRX2147801	NCBI Sequence Read Archive	SRP087610	https://www.ncbi.nlm.nih.gov/sra/SRP087610	29 flowering time genes	Fido	Spring_OSR
SRS1678981	DNA isolation	Selection of target genes	Bait development	Sequence capture and sequencing	Illumina HiSeq 2500	Sequence data analysis	SRR4199016	SRX2147802	NCBI Sequence Read Archive	SRP087610	https://www.ncbi.nlm.nih.gov/sra/SRP087610	29 flowering time genes	Oro	Spring_OSR
SRS1678982	DNA isolation	Selection of target genes	Bait development	Sequence capture and sequencing	Illumina HiSeq 2500	Sequence data analysis	SRR4199017	SRX2147803	NCBI Sequence Read Archive	SRP087610	https://www.ncbi.nlm.nih.gov/sra/SRP087610	29 flowering time genes	Tower	Spring_OSR
SRS1678983	DNA isolation	Selection of target genes	Bait development	Sequence capture and sequencing	Illumina HiSeq 2500	Sequence data analysis	SRR4199018	SRX2147804	NCBI Sequence Read Archive	SRP087610	https://www.ncbi.nlm.nih.gov/sra/SRP087610	29 flowering time genes	Manitoba	Winter_OSR
SRS1678984	DNA isolation	Selection of target genes	Bait development	Sequence capture and sequencing	Illumina HiSeq 2500	Sequence data analysis	SRR4199019	SRX2147805	NCBI Sequence Read Archive	SRP087610	https://www.ncbi.nlm.nih.gov/sra/SRP087610	29 flowering time genes	Regina_II	Spring_OSR
SRS1678985	DNA isolation	Selection of target genes	Bait development	Sequence capture and sequencing	Illumina HiSeq 2500	Sequence data analysis	SRR4199020	SRX2147806	NCBI Sequence Read Archive	SRP087610	https://www.ncbi.nlm.nih.gov/sra/SRP087610	29 flowering time genes	Ability	Spring_OSR
SRS1678987	DNA isolation	Selection of target genes	Bait development	Sequence capture and sequencing	Illumina HiSeq 2500	Sequence data analysis	SRR4199021	SRX2147808	NCBI Sequence Read Archive	SRP087610	https://www.ncbi.nlm.nih.gov/sra/SRP087610	29 flowering time genes	Clipper	Spring_OSR
SRS1678988	DNA isolation	Selection of target genes	Bait development	Sequence capture and sequencing	Illumina HiSeq 2500	Sequence data analysis	SRR4199023	SRX2147810	NCBI Sequence Read Archive	SRP087610	https://www.ncbi.nlm.nih.gov/sra/SRP087610	29 flowering time genes	Magma	Spring_OSR
SRS1678989	DNA isolation	Selection of target genes	Bait development	Sequence capture and sequencing	Illumina HiSeq 2500	Sequence data analysis	SRR4199022	SRX2147809	NCBI Sequence Read Archive	SRP087610	https://www.ncbi.nlm.nih.gov/sra/SRP087610	29 flowering time genes	Larissa	Spring_OSR
SRS1678990	DNA isolation	Selection of target genes	Bait development	Sequence capture and sequencing	Illumina HiSeq 2500	Sequence data analysis	SRR4199024	SRX2147811	NCBI Sequence Read Archive	SRP087610	https://www.ncbi.nlm.nih.gov/sra/SRP087610	29 flowering time genes	Mozart	Spring_OSR
SRS1678991	DNA isolation	Selection of target genes	Bait development	Sequence capture and sequencing	Illumina HiSeq 2500	Sequence data analysis	SRR4199025	SRX2147812	NCBI Sequence Read Archive	SRP087610	https://www.ncbi.nlm.nih.gov/sra/SRP087610	29 flowering time genes	Pauline	Spring_OSR
SRS1678992	DNA isolation	Selection of target genes	Bait development	Sequence capture and sequencing	Illumina HiSeq 2500	Sequence data analysis	SRR4199026	SRX2147813	NCBI Sequence Read Archive	SRP087610	https://www.ncbi.nlm.nih.gov/sra/SRP087610	29 flowering time genes	Sophia	Spring_OSR
SRS1678993	DNA isolation	Selection of target genes	Bait development	Sequence capture and sequencing	Illumina HiSeq 2500	Sequence data analysis	SRR4199027	SRX2147814	NCBI Sequence Read Archive	SRP087610	https://www.ncbi.nlm.nih.gov/sra/SRP087610	29 flowering time genes	Tribune	Spring_OSR
SRS1678994	DNA isolation	Selection of target genes	Bait development	Sequence capture and sequencing	Illumina HiSeq 2500	Sequence data analysis	SRR4199028	SRX2147815	NCBI Sequence Read Archive	SRP087610	https://www.ncbi.nlm.nih.gov/sra/SRP087610	29 flowering time genes	Rivette	Spring_OSR
SRS1678995	DNA isolation	Selection of target genes	Bait development	Sequence capture and sequencing	Illumina HiSeq 2500	Sequence data analysis	SRR4199029	SRX2147816	NCBI Sequence Read Archive	SRP087610	https://www.ncbi.nlm.nih.gov/sra/SRP087610	29 flowering time genes	Robust	Winter_OSR
SRS1678996	DNA isolation	Selection of target genes	Bait development	Sequence capture and sequencing	Illumina HiSeq 2500	Sequence data analysis	SRR4199030	SRX2147817	NCBI Sequence Read Archive	SRP087610	https://www.ncbi.nlm.nih.gov/sra/SRP087610	29 flowering time genes	Ladoga	Winter_OSR
SRS1678997	DNA isolation	Selection of target genes	Bait development	Sequence capture and sequencing	Illumina HiSeq 2500	Sequence data analysis	SRR4199031	SRX2147818	NCBI Sequence Read Archive	SRP087610	https://www.ncbi.nlm.nih.gov/sra/SRP087610	29 flowering time genes	Q2	Spring_OSR
SRS1678998	DNA isolation	Selection of target genes	Bait development	Sequence capture and sequencing	Illumina HiSeq 2500	Sequence data analysis	SRR4199032	SRX2147819	NCBI Sequence Read Archive	SRP087610	https://www.ncbi.nlm.nih.gov/sra/SRP087610	29 flowering time genes	Adamo	Spring_OSR
SRS1678999	DNA isolation	Selection of target genes	Bait development	Sequence capture and sequencing	Illumina HiSeq 2500	Sequence data analysis	SRR4199033	SRX2147820	NCBI Sequence Read Archive	SRP087610	https://www.ncbi.nlm.nih.gov/sra/SRP087610	29 flowering time genes	Altex	Spring_OSR
SRS1679000	DNA isolation	Selection of target genes	Bait development	Sequence capture and sequencing	Illumina HiSeq 2500	Sequence data analysis	SRR4199034	SRX2147821	NCBI Sequence Read Archive	SRP087610	https://www.ncbi.nlm.nih.gov/sra/SRP087610	29 flowering time genes	Andor	Spring_OSR
SRS1679001	DNA isolation	Selection of target genes	Bait development	Sequence capture and sequencing	Illumina HiSeq 2500	Sequence data analysis	SRR4199036	SRX2147822	NCBI Sequence Read Archive	SRP087610	https://www.ncbi.nlm.nih.gov/sra/SRP087610	29 flowering time genes	Astor	Spring_OSR
SRS1679002	DNA isolation	Selection of target genes	Bait development	Sequence capture and sequencing	Illumina HiSeq 2500	Sequence data analysis	SRR4199037	SRX2147823	NCBI Sequence Read Archive	SRP087610	https://www.ncbi.nlm.nih.gov/sra/SRP087610	29 flowering time genes	Aurora	Spring_OSR
SRS1679003	DNA isolation	Selection of target genes	Bait development	Sequence capture and sequencing	Illumina HiSeq 2500	Sequence data analysis	SRR4199038	SRX2147824	NCBI Sequence Read Archive	SRP087610	https://www.ncbi.nlm.nih.gov/sra/SRP087610	29 flowering time genes	Bingo	Spring_OSR
SRS1679004	DNA isolation	Selection of target genes	Bait development	Sequence capture and sequencing	Illumina HiSeq 2500	Sequence data analysis	SRR4199039	SRX2147825	NCBI Sequence Read Archive	SRP087610	https://www.ncbi.nlm.nih.gov/sra/SRP087610	29 flowering time genes	Callypso	Spring_OSR
SRS1679005	DNA isolation	Selection of target genes	Bait development	Sequence capture and sequencing	Illumina HiSeq 2500	Sequence data analysis	SRR4199040	SRX2147826	NCBI Sequence Read Archive	SRP087610	https://www.ncbi.nlm.nih.gov/sra/SRP087610	29 flowering time genes	Conny	Spring_OSR
SRS1679006	DNA isolation	Selection of target genes	Bait development	Sequence capture and sequencing	Illumina HiSeq 2500	Sequence data analysis	SRR4199041	SRX2147827	NCBI Sequence Read Archive	SRP087610	https://www.ncbi.nlm.nih.gov/sra/SRP087610	29 flowering time genes	Czyzowska	Spring_OSR
SRS1679007	DNA isolation	Selection of target genes	Bait development	Sequence capture and sequencing	Illumina HiSeq 2500	Sequence data analysis	SRR4199042	SRX2147828	NCBI Sequence Read Archive	SRP087610	https://www.ncbi.nlm.nih.gov/sra/SRP087610	29 flowering time genes	Atlantic	Winter_OSR
SRS1679008	DNA isolation	Selection of target genes	Bait development	Sequence capture and sequencing	Illumina HiSeq 2500	Sequence data analysis	SRR4199043	SRX2147829	NCBI Sequence Read Archive	SRP087610	https://www.ncbi.nlm.nih.gov/sra/SRP087610	29 flowering time genes	Daichousen_(fuku)	Spring_OSR
SRS1679009	DNA isolation	Selection of target genes	Bait development	Sequence capture and sequencing	Illumina HiSeq 2500	Sequence data analysis	SRR4199045	SRX2147831	NCBI Sequence Read Archive	SRP087610	https://www.ncbi.nlm.nih.gov/sra/SRP087610	29 flowering time genes	Erake	Spring_OSR
SRS1679010	DNA isolation	Selection of target genes	Bait development	Sequence capture and sequencing	Illumina HiSeq 2500	Sequence data analysis	SRR4199044	SRX2147830	NCBI Sequence Read Archive	SRP087610	https://www.ncbi.nlm.nih.gov/sra/SRP087610	29 flowering time genes	Daichousen_(mizuyasu)	Spring_OSR
SRS1679011	DNA isolation	Selection of target genes	Bait development	Sequence capture and sequencing	Illumina HiSeq 2500	Sequence data analysis	SRR4199046	SRX2147832	NCBI Sequence Read Archive	SRP087610	https://www.ncbi.nlm.nih.gov/sra/SRP087610	29 flowering time genes	Futura	Spring_OSR
SRS1679012	DNA isolation	Selection of target genes	Bait development	Sequence capture and sequencing	Illumina HiSeq 2500	Sequence data analysis	SRR4199047	SRX2147833	NCBI Sequence Read Archive	SRP087610	https://www.ncbi.nlm.nih.gov/sra/SRP087610	29 flowering time genes	Galant	Spring_OSR
SRS1679013	DNA isolation	Selection of target genes	Bait development	Sequence capture and sequencing	Illumina HiSeq 2500	Sequence data analysis	SRR4199048	SRX2147834	NCBI Sequence Read Archive	SRP087610	https://www.ncbi.nlm.nih.gov/sra/SRP087610	29 flowering time genes	Giant_Xr707	Spring_OSR
SRS1679014	DNA isolation	Selection of target genes	Bait development	Sequence capture and sequencing	Illumina HiSeq 2500	Sequence data analysis	SRR4199049	SRX2147835	NCBI Sequence Read Archive	SRP087610	https://www.ncbi.nlm.nih.gov/sra/SRP087610	29 flowering time genes	Gisora	Spring_OSR
SRS1679015	DNA isolation	Selection of target genes	Bait development	Sequence capture and sequencing	Illumina HiSeq 2500	Sequence data analysis	SRR4199050	SRX2147836	NCBI Sequence Read Archive	SRP087610	https://www.ncbi.nlm.nih.gov/sra/SRP087610	29 flowering time genes	Granit	Spring_OSR
SRS1679016	DNA isolation	Selection of target genes	Bait development	Sequence capture and sequencing	Illumina HiSeq 2500	Sequence data analysis	SRR4199051	SRX2147837	NCBI Sequence Read Archive	SRP087610	https://www.ncbi.nlm.nih.gov/sra/SRP087610	29 flowering time genes	Gulliver	Spring_OSR
SRS1679017	DNA isolation	Selection of target genes	Bait development	Sequence capture and sequencing	Illumina HiSeq 2500	Sequence data analysis	SRR4199052	SRX2147838	NCBI Sequence Read Archive	SRP087610	https://www.ncbi.nlm.nih.gov/sra/SRP087610	29 flowering time genes	Hankkija's_Lauri	Spring_OSR
SRS1679018	DNA isolation	Selection of target genes	Bait development	Sequence capture and sequencing	Illumina HiSeq 2500	Sequence data analysis	SRR4199053	SRX2147839	NCBI Sequence Read Archive	SRP087610	https://www.ncbi.nlm.nih.gov/sra/SRP087610	29 flowering time genes	Cooper	Winter_OSR
SRS1679019	DNA isolation	Selection of target genes	Bait development	Sequence capture and sequencing	Illumina HiSeq 2500	Sequence data analysis	SRR4199054	SRX2147840	NCBI Sequence Read Archive	SRP087610	https://www.ncbi.nlm.nih.gov/sra/SRP087610	29 flowering time genes	Korall	Spring_OSR
SRS1679020	DNA isolation	Selection of target genes	Bait development	Sequence capture and sequencing	Illumina HiSeq 2500	Sequence data analysis	SRR4199055	SRX2147841	NCBI Sequence Read Archive	SRP087610	https://www.ncbi.nlm.nih.gov/sra/SRP087610	29 flowering time genes	Korinth	Spring_OSR
SRS1679021	DNA isolation	Selection of target genes	Bait development	Sequence capture and sequencing	Illumina HiSeq 2500	Sequence data analysis	SRR4199056	SRX2147842	NCBI Sequence Read Archive	SRP087610	https://www.ncbi.nlm.nih.gov/sra/SRP087610	29 flowering time genes	Kosa	Spring_OSR
SRS1679022	DNA isolation	Selection of target genes	Bait development	Sequence capture and sequencing	Illumina HiSeq 2500	Sequence data analysis	SRR4199057	SRX2147843	NCBI Sequence Read Archive	SRP087610	https://www.ncbi.nlm.nih.gov/sra/SRP087610	29 flowering time genes	Kruglik	Spring_OSR
SRS1679023	DNA isolation	Selection of target genes	Bait development	Sequence capture and sequencing	Illumina HiSeq 2500	Sequence data analysis	SRR4199058	SRX2147844	NCBI Sequence Read Archive	SRP087610	https://www.ncbi.nlm.nih.gov/sra/SRP087610	29 flowering time genes	Lirafox	Spring_OSR
SRS1679024	DNA isolation	Selection of target genes	Bait development	Sequence capture and sequencing	Illumina HiSeq 2500	Sequence data analysis	SRR4199059	SRX2147845	NCBI Sequence Read Archive	SRP087610	https://www.ncbi.nlm.nih.gov/sra/SRP087610	29 flowering time genes	Lirasol	Spring_OSR
SRS1679025	DNA isolation	Selection of target genes	Bait development	Sequence capture and sequencing	Illumina HiSeq 2500	Sequence data analysis	SRR4199060	SRX2147846	NCBI Sequence Read Archive	SRP087610	https://www.ncbi.nlm.nih.gov/sra/SRP087610	29 flowering time genes	Liraspa	Spring_OSR
SRS1679026	DNA isolation	Selection of target genes	Bait development	Sequence capture and sequencing	Illumina HiSeq 2500	Sequence data analysis	SRR4199061	SRX2147847	NCBI Sequence Read Archive	SRP087610	https://www.ncbi.nlm.nih.gov/sra/SRP087610	29 flowering time genes	Lirawell	Spring_OSR
SRS1679027	DNA isolation	Selection of target genes	Bait development	Sequence capture and sequencing	Illumina HiSeq 2500	Sequence data analysis	SRR4199062	SRX2147848	NCBI Sequence Read Archive	SRP087610	https://www.ncbi.nlm.nih.gov/sra/SRP087610	29 flowering time genes	Lisandra	Spring_OSR
SRS1679028	DNA isolation	Selection of target genes	Bait development	Sequence capture and sequencing	Illumina HiSeq 2500	Sequence data analysis	SRR4199063	SRX2147849	NCBI Sequence Read Archive	SRP087610	https://www.ncbi.nlm.nih.gov/sra/SRP087610	29 flowering time genes	Loras	Spring_OSR
SRS1679029	DNA isolation	Selection of target genes	Bait development	Sequence capture and sequencing	Illumina HiSeq 2500	Sequence data analysis	SRR4199064	SRX2147850	NCBI Sequence Read Archive	SRP087610	https://www.ncbi.nlm.nih.gov/sra/SRP087610	29 flowering time genes	Licapo	Winter_OSR
SRS1679030	DNA isolation	Selection of target genes	Bait development	Sequence capture and sequencing	Illumina HiSeq 2500	Sequence data analysis	SRR4199065	SRX2147851	NCBI Sequence Read Archive	SRP087610	https://www.ncbi.nlm.nih.gov/sra/SRP087610	29 flowering time genes	Mali	Spring_OSR
SRS1679031	DNA isolation	Selection of target genes	Bait development	Sequence capture and sequencing	Illumina HiSeq 2500	Sequence data analysis	SRR4199066	SRX2147852	NCBI Sequence Read Archive	SRP087610	https://www.ncbi.nlm.nih.gov/sra/SRP087610	29 flowering time genes	Masora	Spring_OSR
SRS1679032	DNA isolation	Selection of target genes	Bait development	Sequence capture and sequencing	Illumina HiSeq 2500	Sequence data analysis	SRR4199067	SRX2147853	NCBI Sequence Read Archive	SRP087610	https://www.ncbi.nlm.nih.gov/sra/SRP087610	29 flowering time genes	Miyauchi_Na	Spring_OSR
SRS1679033	DNA isolation	Selection of target genes	Bait development	Sequence capture and sequencing	Illumina HiSeq 2500	Sequence data analysis	SRR4199068	SRX2147854	NCBI Sequence Read Archive	SRP087610	https://www.ncbi.nlm.nih.gov/sra/SRP087610	29 flowering time genes	Mlochowski	Spring_OSR
SRS1679034	DNA isolation	Selection of target genes	Bait development	Sequence capture and sequencing	Illumina HiSeq 2500	Sequence data analysis	SRR4199069	SRX2147855	NCBI Sequence Read Archive	SRP087610	https://www.ncbi.nlm.nih.gov/sra/SRP087610	29 flowering time genes	Nakate_Chousen	Spring_OSR
SRS1679035	DNA isolation	Selection of target genes	Bait development	Sequence capture and sequencing	Illumina HiSeq 2500	Sequence data analysis	SRR4199070	SRX2147856	NCBI Sequence Read Archive	SRP087610	https://www.ncbi.nlm.nih.gov/sra/SRP087610	29 flowering time genes	Odin	Spring_OSR
SRS1679036	DNA isolation	Selection of target genes	Bait development	Sequence capture and sequencing	Illumina HiSeq 2500	Sequence data analysis	SRR4199071	SRX2147857	NCBI Sequence Read Archive	SRP087610	https://www.ncbi.nlm.nih.gov/sra/SRP087610	29 flowering time genes	Olivia	Spring_OSR
SRS1679037	DNA isolation	Selection of target genes	Bait development	Sequence capture and sequencing	Illumina HiSeq 2500	Sequence data analysis	SRR4199072	SRX2147858	NCBI Sequence Read Archive	SRP087610	https://www.ncbi.nlm.nih.gov/sra/SRP087610	29 flowering time genes	Omega	Spring_OSR
SRS1679038	DNA isolation	Selection of target genes	Bait development	Sequence capture and sequencing	Illumina HiSeq 2500	Sequence data analysis	SRR4199073	SRX2147859	NCBI Sequence Read Archive	SRP087610	https://www.ncbi.nlm.nih.gov/sra/SRP087610	29 flowering time genes	Optima	Spring_OSR
SRS1679039	DNA isolation	Selection of target genes	Bait development	Sequence capture and sequencing	Illumina HiSeq 2500	Sequence data analysis	SRR4199074	SRX2147860	NCBI Sequence Read Archive	SRP087610	https://www.ncbi.nlm.nih.gov/sra/SRP087610	29 flowering time genes	Orpal	Spring_OSR
SRS1679040	DNA isolation	Selection of target genes	Bait development	Sequence capture and sequencing	Illumina HiSeq 2500	Sequence data analysis	SRR4199075	SRX2147861	NCBI Sequence Read Archive	SRP087610	https://www.ncbi.nlm.nih.gov/sra/SRP087610	29 flowering time genes	Idol	Winter_OSR
SRS1679041	DNA isolation	Selection of target genes	Bait development	Sequence capture and sequencing	Illumina HiSeq 2500	Sequence data analysis	SRR4199076	SRX2147862	NCBI Sequence Read Archive	SRP087610	https://www.ncbi.nlm.nih.gov/sra/SRP087610	29 flowering time genes	Orriba	Spring_OSR
SRS1679042	DNA isolation	Selection of target genes	Bait development	Sequence capture and sequencing	Illumina HiSeq 2500	Sequence data analysis	SRR4199077	SRX2147863	NCBI Sequence Read Archive	SRP087610	https://www.ncbi.nlm.nih.gov/sra/SRP087610	29 flowering time genes	Pera	Spring_OSR
SRS1679043	DNA isolation	Selection of target genes	Bait development	Sequence capture and sequencing	Illumina HiSeq 2500	Sequence data analysis	SRR4199078	SRX2147864	NCBI Sequence Read Archive	SRP087610	https://www.ncbi.nlm.nih.gov/sra/SRP087610	29 flowering time genes	Pivot	Spring_OSR
SRS1679044	DNA isolation	Selection of target genes	Bait development	Sequence capture and sequencing	Illumina HiSeq 2500	Sequence data analysis	SRR4199079	SRX2147865	NCBI Sequence Read Archive	SRP087610	https://www.ncbi.nlm.nih.gov/sra/SRP087610	29 flowering time genes	Pobeda	Spring_OSR
SRS1679045	DNA isolation	Selection of target genes	Bait development	Sequence capture and sequencing	Illumina HiSeq 2500	Sequence data analysis	SRR4199080	SRX2147866	NCBI Sequence Read Archive	SRP087610	https://www.ncbi.nlm.nih.gov/sra/SRP087610	29 flowering time genes	Puma	Spring_OSR
SRS1679046	DNA isolation	Selection of target genes	Bait development	Sequence capture and sequencing	Illumina HiSeq 2500	Sequence data analysis	SRR4199081	SRX2147867	NCBI Sequence Read Archive	SRP087610	https://www.ncbi.nlm.nih.gov/sra/SRP087610	29 flowering time genes	Pura	Spring_OSR
SRS1679047	DNA isolation	Selection of target genes	Bait development	Sequence capture and sequencing	Illumina HiSeq 2500	Sequence data analysis	SRR4199082	SRX2147868	NCBI Sequence Read Archive	SRP087610	https://www.ncbi.nlm.nih.gov/sra/SRP087610	29 flowering time genes	Reston	Spring_OSR
SRS1679048	DNA isolation	Selection of target genes	Bait development	Sequence capture and sequencing	Illumina HiSeq 2500	Sequence data analysis	SRR4199083	SRX2147869	NCBI Sequence Read Archive	SRP087610	https://www.ncbi.nlm.nih.gov/sra/SRP087610	29 flowering time genes	Rsio	Spring_OSR
SRS1679049	DNA isolation	Selection of target genes	Bait development	Sequence capture and sequencing	Illumina HiSeq 2500	Sequence data analysis	SRR4199084	SRX2147870	NCBI Sequence Read Archive	SRP087610	https://www.ncbi.nlm.nih.gov/sra/SRP087610	29 flowering time genes	Rucabo	Spring_OSR
SRS1679050	DNA isolation	Selection of target genes	Bait development	Sequence capture and sequencing	Illumina HiSeq 2500	Sequence data analysis	SRR4199085	SRX2147871	NCBI Sequence Read Archive	SRP087610	https://www.ncbi.nlm.nih.gov/sra/SRP087610	29 flowering time genes	Sabine	Spring_OSR
SRS1679051	DNA isolation	Selection of target genes	Bait development	Sequence capture and sequencing	Illumina HiSeq 2500	Sequence data analysis	SRR4199086	SRX2147872	NCBI Sequence Read Archive	SRP087610	https://www.ncbi.nlm.nih.gov/sra/SRP087610	29 flowering time genes	Vivol	Winter_OSR
SRS1679052	DNA isolation	Selection of target genes	Bait development	Sequence capture and sequencing	Illumina HiSeq 2500	Sequence data analysis	SRR4199087	SRX2147873	NCBI Sequence Read Archive	SRP087610	https://www.ncbi.nlm.nih.gov/sra/SRP087610	29 flowering time genes	Sv_705152	Spring_OSR
SRS1679053	DNA isolation	Selection of target genes	Bait development	Sequence capture and sequencing	Illumina HiSeq 2500	Sequence data analysis	SRR4199088	SRX2147874	NCBI Sequence Read Archive	SRP087610	https://www.ncbi.nlm.nih.gov/sra/SRP087610	29 flowering time genes	Sv_706118	Spring_OSR
SRS1679054	DNA isolation	Selection of target genes	Bait development	Sequence capture and sequencing	Illumina HiSeq 2500	Sequence data analysis	SRR4199089	SRX2147875	NCBI Sequence Read Archive	SRP087610	https://www.ncbi.nlm.nih.gov/sra/SRP087610	29 flowering time genes	Sv_716	Spring_OSR
SRS1679055	DNA isolation	Selection of target genes	Bait development	Sequence capture and sequencing	Illumina HiSeq 2500	Sequence data analysis	SRR4199090	SRX2147876	NCBI Sequence Read Archive	SRP087610	https://www.ncbi.nlm.nih.gov/sra/SRP087610	29 flowering time genes	Sv_75716	Spring_OSR
SRS1679056	DNA isolation	Selection of target genes	Bait development	Sequence capture and sequencing	Illumina HiSeq 2500	Sequence data analysis	SRR4199092	SRX2147878	NCBI Sequence Read Archive	SRP087610	https://www.ncbi.nlm.nih.gov/sra/SRP087610	29 flowering time genes	Toro	Spring_OSR
SRS1679057	DNA isolation	Selection of target genes	Bait development	Sequence capture and sequencing	Illumina HiSeq 2500	Sequence data analysis	SRR4199091	SRX2147877	NCBI Sequence Read Archive	SRP087610	https://www.ncbi.nlm.nih.gov/sra/SRP087610	29 flowering time genes	Tanka	Spring_OSR
SRS1679058	DNA isolation	Selection of target genes	Bait development	Sequence capture and sequencing	Illumina HiSeq 2500	Sequence data analysis	SRR4199094	SRX2147880	NCBI Sequence Read Archive	SRP087610	https://www.ncbi.nlm.nih.gov/sra/SRP087610	29 flowering time genes	Uranus	Spring_OSR
SRS1679059	DNA isolation	Selection of target genes	Bait development	Sequence capture and sequencing	Illumina HiSeq 2500	Sequence data analysis	SRR4199095	SRX2147881	NCBI Sequence Read Archive	SRP087610	https://www.ncbi.nlm.nih.gov/sra/SRP087610	29 flowering time genes	Valecovska	Spring_OSR
SRS1679060	DNA isolation	Selection of target genes	Bait development	Sequence capture and sequencing	Illumina HiSeq 2500	Sequence data analysis	SRR4199093	SRX2147879	NCBI Sequence Read Archive	SRP087610	https://www.ncbi.nlm.nih.gov/sra/SRP087610	29 flowering time genes	Triton	Spring_OSR
SRS1679061	DNA isolation	Selection of target genes	Bait development	Sequence capture and sequencing	Illumina HiSeq 2500	Sequence data analysis	SRR4199096	SRX2147882	NCBI Sequence Read Archive	SRP087610	https://www.ncbi.nlm.nih.gov/sra/SRP087610	29 flowering time genes	Vanda	Spring_OSR
SRS1679062	DNA isolation	Selection of target genes	Bait development	Sequence capture and sequencing	Illumina HiSeq 2500	Sequence data analysis	SRR4199097	SRX2147883	NCBI Sequence Read Archive	SRP087610	https://www.ncbi.nlm.nih.gov/sra/SRP087610	29 flowering time genes	Bristol	Winter_OSR
SRS1679063	DNA isolation	Selection of target genes	Bait development	Sequence capture and sequencing	Illumina HiSeq 2500	Sequence data analysis	SRR4199098	SRX2147884	NCBI Sequence Read Archive	SRP087610	https://www.ncbi.nlm.nih.gov/sra/SRP087610	29 flowering time genes	Wase_Chousen	Spring_OSR
SRS1679064	DNA isolation	Selection of target genes	Bait development	Sequence capture and sequencing	Illumina HiSeq 2500	Sequence data analysis	SRR4199100	SRX2147886	NCBI Sequence Read Archive	SRP087610	https://www.ncbi.nlm.nih.gov/sra/SRP087610	29 flowering time genes	Wesbrook	Spring_OSR
SRS1679065	DNA isolation	Selection of target genes	Bait development	Sequence capture and sequencing	Illumina HiSeq 2500	Sequence data analysis	SRR4199099	SRX2147885	NCBI Sequence Read Archive	SRP087610	https://www.ncbi.nlm.nih.gov/sra/SRP087610	29 flowering time genes	Wesbell	Spring_OSR
SRS1679066	DNA isolation	Selection of target genes	Bait development	Sequence capture and sequencing	Illumina HiSeq 2500	Sequence data analysis	SRR4199101	SRX2147887	NCBI Sequence Read Archive	SRP087610	https://www.ncbi.nlm.nih.gov/sra/SRP087610	29 flowering time genes	Wesreo	Spring_OSR
SRS1679067	DNA isolation	Selection of target genes	Bait development	Sequence capture and sequencing	Illumina HiSeq 2500	Sequence data analysis	SRR4199102	SRX2147888	NCBI Sequence Read Archive	SRP087610	https://www.ncbi.nlm.nih.gov/sra/SRP087610	29 flowering time genes	Wesroona	Spring_OSR
SRS1679068	DNA isolation	Selection of target genes	Bait development	Sequence capture and sequencing	Illumina HiSeq 2500	Sequence data analysis	SRR4199103	SRX2147889	NCBI Sequence Read Archive	SRP087610	https://www.ncbi.nlm.nih.gov/sra/SRP087610	29 flowering time genes	Willi	Spring_OSR
SRS1679069	DNA isolation	Selection of target genes	Bait development	Sequence capture and sequencing	Illumina HiSeq 2500	Sequence data analysis	SRR4199104	SRX2147890	NCBI Sequence Read Archive	SRP087610	https://www.ncbi.nlm.nih.gov/sra/SRP087610	29 flowering time genes	Ww1289	Spring_OSR
SRS1679070	DNA isolation	Selection of target genes	Bait development	Sequence capture and sequencing	Illumina HiSeq 2500	Sequence data analysis	SRR4199105	SRX2147891	NCBI Sequence Read Archive	SRP087610	https://www.ncbi.nlm.nih.gov/sra/SRP087610	29 flowering time genes	Zachodni	Spring_OSR
SRS1679071	DNA isolation	Selection of target genes	Bait development	Sequence capture and sequencing	Illumina HiSeq 2500	Sequence data analysis	SRR4199106	SRX2147892	NCBI Sequence Read Archive	SRP087610	https://www.ncbi.nlm.nih.gov/sra/SRP087610	29 flowering time genes	Zairai_Chousenshu	Spring_OSR
SRS1679072	DNA isolation	Selection of target genes	Bait development	Sequence capture and sequencing	Illumina HiSeq 2500	Sequence data analysis	SRR4199107	SRX2147893	NCBI Sequence Read Archive	SRP087610	https://www.ncbi.nlm.nih.gov/sra/SRP087610	29 flowering time genes	Angus	swede
SRS1679073	DNA isolation	Selection of target genes	Bait development	Sequence capture and sequencing	Illumina HiSeq 2500	Sequence data analysis	SRR4199108	SRX2147894	NCBI Sequence Read Archive	SRP087610	https://www.ncbi.nlm.nih.gov/sra/SRP087610	29 flowering time genes	Lirajet	Winter_OSR
SRS1679074	DNA isolation	Selection of target genes	Bait development	Sequence capture and sequencing	Illumina HiSeq 2500	Sequence data analysis	SRR4199109	SRX2147895	NCBI Sequence Read Archive	SRP087610	https://www.ncbi.nlm.nih.gov/sra/SRP087610	29 flowering time genes	Conqueror_Bronze_Green_Top	swede
SRS1679075	DNA isolation	Selection of target genes	Bait development	Sequence capture and sequencing	Illumina HiSeq 2500	Sequence data analysis	SRR4199111	SRX2147897	NCBI Sequence Read Archive	SRP087610	https://www.ncbi.nlm.nih.gov/sra/SRP087610	29 flowering time genes	Parkside	swede
SRS1679076	DNA isolation	Selection of target genes	Bait development	Sequence capture and sequencing	Illumina HiSeq 2500	Sequence data analysis	SRR4199110	SRX2147896	NCBI Sequence Read Archive	SRP087610	https://www.ncbi.nlm.nih.gov/sra/SRP087610	29 flowering time genes	Essex_Model	swede
SRS1679077	DNA isolation	Selection of target genes	Bait development	Sequence capture and sequencing	Illumina HiSeq 2500	Sequence data analysis	SRR4199112	SRX2147898	NCBI Sequence Read Archive	SRP087610	https://www.ncbi.nlm.nih.gov/sra/SRP087610	29 flowering time genes	Peerless_(Acme)	swede
SRS1679078	DNA isolation	Selection of target genes	Bait development	Sequence capture and sequencing	Illumina HiSeq 2500	Sequence data analysis	SRR4199113	SRX2147899	NCBI Sequence Read Archive	SRP087610	https://www.ncbi.nlm.nih.gov/sra/SRP087610	29 flowering time genes	Scotia	swede
SRS1679079	DNA isolation	Selection of target genes	Bait development	Sequence capture and sequencing	Illumina HiSeq 2500	Sequence data analysis	SRR4199114	SRX2147900	NCBI Sequence Read Archive	SRP087610	https://www.ncbi.nlm.nih.gov/sra/SRP087610	29 flowering time genes	Tina	swede
SRS1679080	DNA isolation	Selection of target genes	Bait development	Sequence capture and sequencing	Illumina HiSeq 2500	Sequence data analysis	SRR4199115	SRX2147901	NCBI Sequence Read Archive	SRP087610	https://www.ncbi.nlm.nih.gov/sra/SRP087610	29 flowering time genes	Ranakaalrot	swede
SRS1679081	DNA isolation	Selection of target genes	Bait development	Sequence capture and sequencing	Illumina HiSeq 2500	Sequence data analysis	SRR4199116	SRX2147902	NCBI Sequence Read Archive	SRP087610	https://www.ncbi.nlm.nih.gov/sra/SRP087610	29 flowering time genes	Rotabaggeue	swede
SRS1679082	DNA isolation	Selection of target genes	Bait development	Sequence capture and sequencing	Illumina HiSeq 2500	Sequence data analysis	SRR4199117	SRX2147903	NCBI Sequence Read Archive	SRP087610	https://www.ncbi.nlm.nih.gov/sra/SRP087610	29 flowering time genes	Sator_Oetofte	swede
SRS1679083	DNA isolation	Selection of target genes	Bait development	Sequence capture and sequencing	Illumina HiSeq 2500	Sequence data analysis	SRR4199118	SRX2147904	NCBI Sequence Read Archive	SRP087610	https://www.ncbi.nlm.nih.gov/sra/SRP087610	29 flowering time genes	Troendersk_Kvithamar	swede
SRS1679084	DNA isolation	Selection of target genes	Bait development	Sequence capture and sequencing	Illumina HiSeq 2500	Sequence data analysis	SRR4199119	SRX2147905	NCBI Sequence Read Archive	SRP087610	https://www.ncbi.nlm.nih.gov/sra/SRP087610	29 flowering time genes	Lisabeth	Winter_OSR
SRS1679085	DNA isolation	Selection of target genes	Bait development	Sequence capture and sequencing	Illumina HiSeq 2500	Sequence data analysis	SRR4199120	SRX2147906	NCBI Sequence Read Archive	SRP087610	https://www.ncbi.nlm.nih.gov/sra/SRP087610	29 flowering time genes	Lipid	Winter_OSR
SRS1679086	DNA isolation	Selection of target genes	Bait development	Sequence capture and sequencing	Illumina HiSeq 2500	Sequence data analysis	SRR4199121	SRX2147907	NCBI Sequence Read Archive	SRP087610	https://www.ncbi.nlm.nih.gov/sra/SRP087610	29 flowering time genes	Alaska	Winter_OSR
SRS1679087	DNA isolation	Selection of target genes	Bait development	Sequence capture and sequencing	Illumina HiSeq 2500	Sequence data analysis	SRR4199122	SRX2147908	NCBI Sequence Read Archive	SRP087610	https://www.ncbi.nlm.nih.gov/sra/SRP087610	29 flowering time genes	Lisek	Winter_OSR
SRS1679088	DNA isolation	Selection of target genes	Bait development	Sequence capture and sequencing	Illumina HiSeq 2500	Sequence data analysis	SRR4199123	SRX2147909	NCBI Sequence Read Archive	SRP087610	https://www.ncbi.nlm.nih.gov/sra/SRP087610	29 flowering time genes	Contact	Winter_OSR
SRS1679089	DNA isolation	Selection of target genes	Bait development	Sequence capture and sequencing	Illumina HiSeq 2500	Sequence data analysis	SRR4199124	SRX2147910	NCBI Sequence Read Archive	SRP087610	https://www.ncbi.nlm.nih.gov/sra/SRP087610	29 flowering time genes	Lion	Winter_OSR
SRS1679090	DNA isolation	Selection of target genes	Bait development	Sequence capture and sequencing	Illumina HiSeq 2500	Sequence data analysis	SRR4199125	SRX2147911	NCBI Sequence Read Archive	SRP087610	https://www.ncbi.nlm.nih.gov/sra/SRP087610	29 flowering time genes	OASE	Winter_OSR
SRS1679091	DNA isolation	Selection of target genes	Bait development	Sequence capture and sequencing	Illumina HiSeq 2500	Sequence data analysis	SRR4199126	SRX2147912	NCBI Sequence Read Archive	SRP087610	https://www.ncbi.nlm.nih.gov/sra/SRP087610	29 flowering time genes	Apex	Winter_OSR
SRS1679092	DNA isolation	Selection of target genes	Bait development	Sequence capture and sequencing	Illumina HiSeq 2500	Sequence data analysis	SRR4199127	SRX2147913	NCBI Sequence Read Archive	SRP087610	https://www.ncbi.nlm.nih.gov/sra/SRP087610	29 flowering time genes	Recital	Winter_OSR
SRS1679094	DNA isolation	Selection of target genes	Bait development	Sequence capture and sequencing	Illumina HiSeq 2500	Sequence data analysis	SRR4199128	SRX2147915	NCBI Sequence Read Archive	SRP087610	https://www.ncbi.nlm.nih.gov/sra/SRP087610	29 flowering time genes	Laser	Winter_OSR
SRS1679095	DNA isolation	Selection of target genes	Bait development	Sequence capture and sequencing	Illumina HiSeq 2500	Sequence data analysis	SRR4199129	SRX2147916	NCBI Sequence Read Archive	SRP087610	https://www.ncbi.nlm.nih.gov/sra/SRP087610	29 flowering time genes	Fortis	Winter_OSR
SRS1679096	DNA isolation	Selection of target genes	Bait development	Sequence capture and sequencing	Illumina HiSeq 2500	Sequence data analysis	SRR4199130	SRX2147917	NCBI Sequence Read Archive	SRP087610	https://www.ncbi.nlm.nih.gov/sra/SRP087610	29 flowering time genes	Smart	Winter_OSR
SRS1679097	DNA isolation	Selection of target genes	Bait development	Sequence capture and sequencing	Illumina HiSeq 2500	Sequence data analysis	SRR4199131	SRX2147918	NCBI Sequence Read Archive	SRP087610	https://www.ncbi.nlm.nih.gov/sra/SRP087610	29 flowering time genes	Roxet	Winter_OSR
SRS1679098	DNA isolation	Selection of target genes	Bait development	Sequence capture and sequencing	Illumina HiSeq 2500	Sequence data analysis	SRR4199132	SRX2147919	NCBI Sequence Read Archive	SRP087610	https://www.ncbi.nlm.nih.gov/sra/SRP087610	29 flowering time genes	Pirola	Winter_OSR
SRS1679099	DNA isolation	Selection of target genes	Bait development	Sequence capture and sequencing	Illumina HiSeq 2500	Sequence data analysis	SRR4199133	SRX2147920	NCBI Sequence Read Archive	SRP087610	https://www.ncbi.nlm.nih.gov/sra/SRP087610	29 flowering time genes	NK_Bravour	Winter_OSR
SRS1679100	DNA isolation	Selection of target genes	Bait development	Sequence capture and sequencing	Illumina HiSeq 2500	Sequence data analysis	SRR4199134	SRX2147921	NCBI Sequence Read Archive	SRP087610	https://www.ncbi.nlm.nih.gov/sra/SRP087610	29 flowering time genes	NK_Fair	Winter_OSR
SRS1679101	DNA isolation	Selection of target genes	Bait development	Sequence capture and sequencing	Illumina HiSeq 2500	Sequence data analysis	SRR4199135	SRX2147922	NCBI Sequence Read Archive	SRP087610	https://www.ncbi.nlm.nih.gov/sra/SRP087610	29 flowering time genes	Aviso	Winter_OSR
SRS1679102	DNA isolation	Selection of target genes	Bait development	Sequence capture and sequencing	Illumina HiSeq 2500	Sequence data analysis	SRR4199137	SRX2147923	NCBI Sequence Read Archive	SRP087610	https://www.ncbi.nlm.nih.gov/sra/SRP087610	29 flowering time genes	SWGospel	Winter_OSR
SRS1679103	DNA isolation	Selection of target genes	Bait development	Sequence capture and sequencing	Illumina HiSeq 2500	Sequence data analysis	SRR4199138	SRX2147924	NCBI Sequence Read Archive	SRP087610	https://www.ncbi.nlm.nih.gov/sra/SRP087610	29 flowering time genes	Verona	Winter_OSR
SRS1679104	DNA isolation	Selection of target genes	Bait development	Sequence capture and sequencing	Illumina HiSeq 2500	Sequence data analysis	SRR4199139	SRX2147925	NCBI Sequence Read Archive	SRP087610	https://www.ncbi.nlm.nih.gov/sra/SRP087610	29 flowering time genes	Tenor	Winter_OSR
SRS1679105	DNA isolation	Selection of target genes	Bait development	Sequence capture and sequencing	Illumina HiSeq 2500	Sequence data analysis	SRR4199140	SRX2147926	NCBI Sequence Read Archive	SRP087610	https://www.ncbi.nlm.nih.gov/sra/SRP087610	29 flowering time genes	Expert	Winter_OSR
SRS1679106	DNA isolation	Selection of target genes	Bait development	Sequence capture and sequencing	Illumina HiSeq 2500	Sequence data analysis	SRR4199141	SRX2147927	NCBI Sequence Read Archive	SRP087610	https://www.ncbi.nlm.nih.gov/sra/SRP087610	29 flowering time genes	Kvintett	Winter_OSR
SRS1679107	DNA isolation	Selection of target genes	Bait development	Sequence capture and sequencing	Illumina HiSeq 2500	Sequence data analysis	SRR4199142	SRX2147928	NCBI Sequence Read Archive	SRP087610	https://www.ncbi.nlm.nih.gov/sra/SRP087610	29 flowering time genes	Falstaff	Winter_OSR
SRS1679108	DNA isolation	Selection of target genes	Bait development	Sequence capture and sequencing	Illumina HiSeq 2500	Sequence data analysis	SRR4199143	SRX2147929	NCBI Sequence Read Archive	SRP087610	https://www.ncbi.nlm.nih.gov/sra/SRP087610	29 flowering time genes	SW_Sinatra	Winter_OSR
SRS1679109	DNA isolation	Selection of target genes	Bait development	Sequence capture and sequencing	Illumina HiSeq 2500	Sequence data analysis	SRR4199144	SRX2147930	NCBI Sequence Read Archive	SRP087610	https://www.ncbi.nlm.nih.gov/sra/SRP087610	29 flowering time genes	Adder	Winter_OSR
SRS1679110	DNA isolation	Selection of target genes	Bait development	Sequence capture and sequencing	Illumina HiSeq 2500	Sequence data analysis	SRR4199145	SRX2147931	NCBI Sequence Read Archive	SRP087610	https://www.ncbi.nlm.nih.gov/sra/SRP087610	29 flowering time genes	Viking	Winter_OSR
SRS1679111	DNA isolation	Selection of target genes	Bait development	Sequence capture and sequencing	Illumina HiSeq 2500	Sequence data analysis	SRR4199146	SRX2147932	NCBI Sequence Read Archive	SRP087610	https://www.ncbi.nlm.nih.gov/sra/SRP087610	29 flowering time genes	Aragon	Winter_OSR
SRS1679112	DNA isolation	Selection of target genes	Bait development	Sequence capture and sequencing	Illumina HiSeq 2500	Sequence data analysis	SRR4199147	SRX2147933	NCBI Sequence Read Archive	SRP087610	https://www.ncbi.nlm.nih.gov/sra/SRP087610	29 flowering time genes	Aurum	Winter_OSR
SRS1679113	DNA isolation	Selection of target genes	Bait development	Sequence capture and sequencing	Illumina HiSeq 2500	Sequence data analysis	SRR4199148	SRX2147934	NCBI Sequence Read Archive	SRP087610	https://www.ncbi.nlm.nih.gov/sra/SRP087610	29 flowering time genes	Lorenz	Winter_OSR
SRS1679114	DNA isolation	Selection of target genes	Bait development	Sequence capture and sequencing	Illumina HiSeq 2500	Sequence data analysis	SRR4199149	SRX2147935	NCBI Sequence Read Archive	SRP087610	https://www.ncbi.nlm.nih.gov/sra/SRP087610	29 flowering time genes	Baros	Winter_OSR
SRS1679115	DNA isolation	Selection of target genes	Bait development	Sequence capture and sequencing	Illumina HiSeq 2500	Sequence data analysis	SRR4199150	SRX2147936	NCBI Sequence Read Archive	SRP087610	https://www.ncbi.nlm.nih.gov/sra/SRP087610	29 flowering time genes	Rasmus	Winter_OSR
SRS1679116	DNA isolation	Selection of target genes	Bait development	Sequence capture and sequencing	Illumina HiSeq 2500	Sequence data analysis	SRR4199151	SRX2147937	NCBI Sequence Read Archive	SRP087610	https://www.ncbi.nlm.nih.gov/sra/SRP087610	29 flowering time genes	Gefion	Winter_OSR
SRS1679117	DNA isolation	Selection of target genes	Bait development	Sequence capture and sequencing	Illumina HiSeq 2500	Sequence data analysis	SRR4199152	SRX2147938	NCBI Sequence Read Archive	SRP087610	https://www.ncbi.nlm.nih.gov/sra/SRP087610	29 flowering time genes	Nugget	Winter_OSR
SRS1679118	DNA isolation	Selection of target genes	Bait development	Sequence capture and sequencing	Illumina HiSeq 2500	Sequence data analysis	SRR4199153	SRX2147939	NCBI Sequence Read Archive	SRP087610	https://www.ncbi.nlm.nih.gov/sra/SRP087610	29 flowering time genes	Zephir	Winter_OSR
SRS1679119	DNA isolation	Selection of target genes	Bait development	Sequence capture and sequencing	Illumina HiSeq 2500	Sequence data analysis	SRR4199154	SRX2147940	NCBI Sequence Read Archive	SRP087610	https://www.ncbi.nlm.nih.gov/sra/SRP087610	29 flowering time genes	SLM_0413	Winter_OSR
SRS1679120	DNA isolation	Selection of target genes	Bait development	Sequence capture and sequencing	Illumina HiSeq 2500	Sequence data analysis	SRR4199155	SRX2147941	NCBI Sequence Read Archive	SRP087610	https://www.ncbi.nlm.nih.gov/sra/SRP087610	29 flowering time genes	Milena	Winter_OSR
SRS1679121	DNA isolation	Selection of target genes	Bait development	Sequence capture and sequencing	Illumina HiSeq 2500	Sequence data analysis	SRR4199157	SRX2147943	NCBI Sequence Read Archive	SRP087610	https://www.ncbi.nlm.nih.gov/sra/SRP087610	29 flowering time genes	LSF_0519	Winter_OSR
SRS1679122	DNA isolation	Selection of target genes	Bait development	Sequence capture and sequencing	Illumina HiSeq 2500	Sequence data analysis	SRR4199156	SRX2147942	NCBI Sequence Read Archive	SRP087610	https://www.ncbi.nlm.nih.gov/sra/SRP087610	29 flowering time genes	SLM_0512	Winter_OSR
SRS1679123	DNA isolation	Selection of target genes	Bait development	Sequence capture and sequencing	Illumina HiSeq 2500	Sequence data analysis	SRR4199159	SRX2147945	NCBI Sequence Read Archive	SRP087610	https://www.ncbi.nlm.nih.gov/sra/SRP087610	29 flowering time genes	Amor	Winter_OSR
SRS1679124	DNA isolation	Selection of target genes	Bait development	Sequence capture and sequencing	Illumina HiSeq 2500	Sequence data analysis	SRR4199158	SRX2147944	NCBI Sequence Read Archive	SRP087610	https://www.ncbi.nlm.nih.gov/sra/SRP087610	29 flowering time genes	Beluga	Winter_OSR
SRS1679125	DNA isolation	Selection of target genes	Bait development	Sequence capture and sequencing	Illumina HiSeq 2500	Sequence data analysis	SRR4199160	SRX2147946	NCBI Sequence Read Archive	SRP087610	https://www.ncbi.nlm.nih.gov/sra/SRP087610	29 flowering time genes	Ascona	Winter_OSR
SRS1679127	DNA isolation	Selection of target genes	Bait development	Sequence capture and sequencing	Illumina HiSeq 2500	Sequence data analysis	SRR4199161	SRX2147948	NCBI Sequence Read Archive	SRP087610	https://www.ncbi.nlm.nih.gov/sra/SRP087610	29 flowering time genes	Campari	Winter_OSR
SRS1679128	DNA isolation	Selection of target genes	Bait development	Sequence capture and sequencing	Illumina HiSeq 2500	Sequence data analysis	SRR4199162	SRX2147949	NCBI Sequence Read Archive	SRP087610	https://www.ncbi.nlm.nih.gov/sra/SRP087610	29 flowering time genes	Caramba	Winter_OSR
SRS1679129	DNA isolation	Selection of target genes	Bait development	Sequence capture and sequencing	Illumina HiSeq 2500	Sequence data analysis	SRR4199163	SRX2147950	NCBI Sequence Read Archive	SRP087610	https://www.ncbi.nlm.nih.gov/sra/SRP087610	29 flowering time genes	Duell	Winter_OSR
SRS1679130	DNA isolation	Selection of target genes	Bait development	Sequence capture and sequencing	Illumina HiSeq 2500	Sequence data analysis	SRR4199165	SRX2147952	NCBI Sequence Read Archive	SRP087610	https://www.ncbi.nlm.nih.gov/sra/SRP087610	29 flowering time genes	Jessica	Winter_OSR
SRS1679131	DNA isolation	Selection of target genes	Bait development	Sequence capture and sequencing	Illumina HiSeq 2500	Sequence data analysis	SRR4199164	SRX2147951	NCBI Sequence Read Archive	SRP087610	https://www.ncbi.nlm.nih.gov/sra/SRP087610	29 flowering time genes	Express_617	Winter_OSR
SRS1679132	DNA isolation	Selection of target genes	Bait development	Sequence capture and sequencing	Illumina HiSeq 2500	Sequence data analysis	SRR4199166	SRX2147953	NCBI Sequence Read Archive	SRP087610	https://www.ncbi.nlm.nih.gov/sra/SRP087610	29 flowering time genes	Allure	Winter_OSR
SRS1679133	DNA isolation	Selection of target genes	Bait development	Sequence capture and sequencing	Illumina HiSeq 2500	Sequence data analysis	SRR4199167	SRX2147954	NCBI Sequence Read Archive	SRP087610	https://www.ncbi.nlm.nih.gov/sra/SRP087610	29 flowering time genes	Orlando	Winter_OSR
SRS1679134	DNA isolation	Selection of target genes	Bait development	Sequence capture and sequencing	Illumina HiSeq 2500	Sequence data analysis	SRR4199168	SRX2147955	NCBI Sequence Read Archive	SRP087610	https://www.ncbi.nlm.nih.gov/sra/SRP087610	29 flowering time genes	Pollen	Winter_OSR
SRS1679135	DNA isolation	Selection of target genes	Bait development	Sequence capture and sequencing	Illumina HiSeq 2500	Sequence data analysis	SRR4199170	SRX2147956	NCBI Sequence Read Archive	SRP087610	https://www.ncbi.nlm.nih.gov/sra/SRP087610	29 flowering time genes	Prince	Winter_OSR
SRS1679136	DNA isolation	Selection of target genes	Bait development	Sequence capture and sequencing	Illumina HiSeq 2500	Sequence data analysis	SRR4199171	SRX2147957	NCBI Sequence Read Archive	SRP087610	https://www.ncbi.nlm.nih.gov/sra/SRP087610	29 flowering time genes	Wotan	Winter_OSR
SRS1679137	DNA isolation	Selection of target genes	Bait development	Sequence capture and sequencing	Illumina HiSeq 2500	Sequence data analysis	SRR4199172	SRX2147958	NCBI Sequence Read Archive	SRP087610	https://www.ncbi.nlm.nih.gov/sra/SRP087610	29 flowering time genes	NK_Nemax	Winter_OSR
SRS1679138	DNA isolation	Selection of target genes	Bait development	Sequence capture and sequencing	Illumina HiSeq 2500	Sequence data analysis	SRR4199173	SRX2147959	NCBI Sequence Read Archive	SRP087610	https://www.ncbi.nlm.nih.gov/sra/SRP087610	29 flowering time genes	NK_Passion	Winter_OSR
SRS1679139	DNA isolation	Selection of target genes	Bait development	Sequence capture and sequencing	Illumina HiSeq 2500	Sequence data analysis	SRR4199174	SRX2147960	NCBI Sequence Read Archive	SRP087610	https://www.ncbi.nlm.nih.gov/sra/SRP087610	29 flowering time genes	Lilian	Winter_OSR
SRS1679140	DNA isolation	Selection of target genes	Bait development	Sequence capture and sequencing	Illumina HiSeq 2500	Sequence data analysis	SRR4199175	SRX2147961	NCBI Sequence Read Archive	SRP087610	https://www.ncbi.nlm.nih.gov/sra/SRP087610	29 flowering time genes	Barrel	Winter_OSR
SRS1679141	DNA isolation	Selection of target genes	Bait development	Sequence capture and sequencing	Illumina HiSeq 2500	Sequence data analysis	SRR4199176	SRX2147962	NCBI Sequence Read Archive	SRP087610	https://www.ncbi.nlm.nih.gov/sra/SRP087610	29 flowering time genes	KW1519	Winter_OSR
SRS1679142	DNA isolation	Selection of target genes	Bait development	Sequence capture and sequencing	Illumina HiSeq 2500	Sequence data analysis	SRR4199177	SRX2147963	NCBI Sequence Read Archive	SRP087610	https://www.ncbi.nlm.nih.gov/sra/SRP087610	29 flowering time genes	Mansholt	Winter_OSR
SRS1679143	DNA isolation	Selection of target genes	Bait development	Sequence capture and sequencing	Illumina HiSeq 2500	Sequence data analysis	SRR4199179	SRX2147965	NCBI Sequence Read Archive	SRP087610	https://www.ncbi.nlm.nih.gov/sra/SRP087610	29 flowering time genes	Samourai	Winter_OSR
SRS1679144	DNA isolation	Selection of target genes	Bait development	Sequence capture and sequencing	Illumina HiSeq 2500	Sequence data analysis	SRR4199178	SRX2147964	NCBI Sequence Read Archive	SRP087610	https://www.ncbi.nlm.nih.gov/sra/SRP087610	29 flowering time genes	Agalon	Winter_OSR
SRS1679145	DNA isolation	Selection of target genes	Bait development	Sequence capture and sequencing	Illumina HiSeq 2500	Sequence data analysis	SRR4199180	SRX2147966	NCBI Sequence Read Archive	SRP087610	https://www.ncbi.nlm.nih.gov/sra/SRP087610	29 flowering time genes	Sollux	Winter_OSR
SRS1679146	DNA isolation	Selection of target genes	Bait development	Sequence capture and sequencing	Illumina HiSeq 2500	Sequence data analysis	SRR4199181	SRX2147967	NCBI Sequence Read Archive	SRP087610	https://www.ncbi.nlm.nih.gov/sra/SRP087610	29 flowering time genes	Akela	Winter_OSR
SRS1679147	DNA isolation	Selection of target genes	Bait development	Sequence capture and sequencing	Illumina HiSeq 2500	Sequence data analysis	SRR4199182	SRX2147968	NCBI Sequence Read Archive	SRP087610	https://www.ncbi.nlm.nih.gov/sra/SRP087610	29 flowering time genes	Erox	Winter_OSR
SRS1679148	DNA isolation	Selection of target genes	Bait development	Sequence capture and sequencing	Illumina HiSeq 2500	Sequence data analysis	SRR4199183	SRX2147969	NCBI Sequence Read Archive	SRP087610	https://www.ncbi.nlm.nih.gov/sra/SRP087610	29 flowering time genes	Maplus	Winter_OSR
SRS1679149	DNA isolation	Selection of target genes	Bait development	Sequence capture and sequencing	Illumina HiSeq 2500	Sequence data analysis	SRR4199184	SRX2147970	NCBI Sequence Read Archive	SRP087610	https://www.ncbi.nlm.nih.gov/sra/SRP087610	29 flowering time genes	Askari	Winter_OSR
SRS1679150	DNA isolation	Selection of target genes	Bait development	Sequence capture and sequencing	Illumina HiSeq 2500	Sequence data analysis	SRR4199185	SRX2147971	NCBI Sequence Read Archive	SRP087610	https://www.ncbi.nlm.nih.gov/sra/SRP087610	29 flowering time genes	Lirabon	Winter_OSR
SRS1679151	DNA isolation	Selection of target genes	Bait development	Sequence capture and sequencing	Illumina HiSeq 2500	Sequence data analysis	SRR4199186	SRX2147972	NCBI Sequence Read Archive	SRP087610	https://www.ncbi.nlm.nih.gov/sra/SRP087610	29 flowering time genes	Darmor	Winter_OSR
SRS1679152	DNA isolation	Selection of target genes	Bait development	Sequence capture and sequencing	Illumina HiSeq 2500	Sequence data analysis	SRR4199187	SRX2147973	NCBI Sequence Read Archive	SRP087610	https://www.ncbi.nlm.nih.gov/sra/SRP087610	29 flowering time genes	Jet Neuf	Winter_OSR
SRS1679153	DNA isolation	Selection of target genes	Bait development	Sequence capture and sequencing	Illumina HiSeq 2500	Sequence data analysis	SRR4199189	SRX2147974	NCBI Sequence Read Archive	SRP087610	https://www.ncbi.nlm.nih.gov/sra/SRP087610	29 flowering time genes	Cobra	Winter_OSR
SRS1679154	DNA isolation	Selection of target genes	Bait development	Sequence capture and sequencing	Illumina HiSeq 2500	Sequence data analysis	SRR4199191	SRX2147975	NCBI Sequence Read Archive	SRP087610	https://www.ncbi.nlm.nih.gov/sra/SRP087610	29 flowering time genes	Picasso	Winter_OSR
SRS1679155	DNA isolation	Selection of target genes	Bait development	Sequence capture and sequencing	Illumina HiSeq 2500	Sequence data analysis	SRR4199192	SRX2147976	NCBI Sequence Read Archive	SRP087610	https://www.ncbi.nlm.nih.gov/sra/SRP087610	29 flowering time genes	Falcon	Winter_OSR
SRS1679156	DNA isolation	Selection of target genes	Bait development	Sequence capture and sequencing	Illumina HiSeq 2500	Sequence data analysis	SRR4199193	SRX2147977	NCBI Sequence Read Archive	SRP087610	https://www.ncbi.nlm.nih.gov/sra/SRP087610	29 flowering time genes	Mohican	Winter_OSR
SRS1679157	DNA isolation	Selection of target genes	Bait development	Sequence capture and sequencing	Illumina HiSeq 2500	Sequence data analysis	SRR4199194	SRX2147978	NCBI Sequence Read Archive	SRP087610	https://www.ncbi.nlm.nih.gov/sra/SRP087610	29 flowering time genes	Flip	Winter_OSR
SRS1679158	DNA isolation	Selection of target genes	Bait development	Sequence capture and sequencing	Illumina HiSeq 2500	Sequence data analysis	SRR4199195	SRX2147979	NCBI Sequence Read Archive	SRP087610	https://www.ncbi.nlm.nih.gov/sra/SRP087610	29 flowering time genes	Zenith	Winter_OSR
SRS1679159	DNA isolation	Selection of target genes	Bait development	Sequence capture and sequencing	Illumina HiSeq 2500	Sequence data analysis	SRR4199196	SRX2147980	NCBI Sequence Read Archive	SRP087610	https://www.ncbi.nlm.nih.gov/sra/SRP087610	29 flowering time genes	Phil	Winter_OSR
SRS1679160	DNA isolation	Selection of target genes	Bait development	Sequence capture and sequencing	Illumina HiSeq 2500	Sequence data analysis	SRR4199197	SRX2147981	NCBI Sequence Read Archive	SRP087610	https://www.ncbi.nlm.nih.gov/sra/SRP087610	29 flowering time genes	Leopard	Winter_OSR
SRS1679161	DNA isolation	Selection of target genes	Bait development	Sequence capture and sequencing	Illumina HiSeq 2500	Sequence data analysis	SRR4199199	SRX2147983	NCBI Sequence Read Archive	SRP087610	https://www.ncbi.nlm.nih.gov/sra/SRP087610	29 flowering time genes	Resyn-Goe_S4	Winter_OSR
SRS1679162	DNA isolation	Selection of target genes	Bait development	Sequence capture and sequencing	Illumina HiSeq 2500	Sequence data analysis	SRR4199198	SRX2147982	NCBI Sequence Read Archive	SRP087610	https://www.ncbi.nlm.nih.gov/sra/SRP087610	29 flowering time genes	RESYN-H048	Winter_OSR
SRS1679163	DNA isolation	Selection of target genes	Bait development	Sequence capture and sequencing	Illumina HiSeq 2500	Sequence data analysis	SRR4199200	SRX2147984	NCBI Sequence Read Archive	SRP087610	https://www.ncbi.nlm.nih.gov/sra/SRP087610	29 flowering time genes	Resyn-Goe_H226	Winter_OSR
SRS1679164	DNA isolation	Selection of target genes	Bait development	Sequence capture and sequencing	Illumina HiSeq 2500	Sequence data analysis	SRR4199201	SRX2147985	NCBI Sequence Read Archive	SRP087610	https://www.ncbi.nlm.nih.gov/sra/SRP087610	29 flowering time genes	Anja	Winter_OSR
