# Supplementary material for: Targeted deep sequencing of flowering regulators in Brassica napus reveals extensive copy number variation
Source: Sci Data. 2017 Mar 14;4:170013. doi: 10.1038/sdata.2017.13 (PMC5349243; doi:10.1038/sdata.2017.13)
Supplement: Supplementary Information [file sdata201713-s2.xlsx]

## Sheet: Table_S1
Short_name	Full_name	chrom	start	stop	name	class	Locus_tag_in_A.thaliana
AGL24	AGAMOUS-LIKE 24	chrC07	40103302	40106755	AGL24_chrC07_BnaC07g38990D	target_gene	AT4G24540
AGL24	AGAMOUS-LIKE 24	chrC01	11242770	11246056	AGL24_chrC01_BnaC01g16370D	target_gene	AT4G24540
AGL24	AGAMOUS-LIKE 24	chrA03	23990545	23993883	AGL24_chrA03_BnaA03g46780D	target_gene	AT4G24540
AGL24	AGAMOUS-LIKE 24	chrA01	7065545	7071799	AGL24_chrA01_BnaA01g13920D	target_gene	AT4G24540
AP1	APETALA 1	chrAnn_random	34777783	34779705	AP1_chrAnn_random_AP1	target_pseudogene	AT1G69120
AP1	APETALA 1	chrA07	20115940	20119823	AP1_chrA07_BnaA07g27710D	target_gene	AT1G69120
AP1	APETALA 1	chrC02_random	316063	321192	AP1_chrC02_random_AP1	target_pseudogene	AT1G69120
AP1	APETALA 1	chrC06	27150009	27154346	AP1_chrC06_BnaC06g25500D	target_gene	AT1G69120
AP1	APETALA 1	chrC06	30792050	30795879	AP1_chrC06_BnaC06g29980D	target_gene	AT1G69120
AP1	APETALA 1	chrC02_random	302433	304754	AP1_chrC02_random_BnaC02g44500D	target_gene	AT1G69120
AP1	APETALA 1	chrA07	18230073	18234258	AP1_chrA07_BnaA07g24360D	target_gene	AT1G69120
AP1	APETALA 1	chrA02_random	545403	549296	AP1_chrA02_random_BnaA02g35830D	target_gene	AT1G69120
AP1	APETALA 1	chrCnn_random	79428769	79430866	AP1_chrCnn_random_AP1	target_pseudogene	AT1G69120
CAL	CAULIFLOWER	chrC03	45936189	45940490	CAL_chrC03_BnaC03g60490D	target_gene	AT1G26310
CAL	CAULIFLOWER	chrC03	45928897	45936012	CAL_chrC03_BnaC03g56640D	target_gene	AT1G26310
CAL	CAULIFLOWER	chrA08	15078533	15082045	CAL_chrA08_BnaA08g19710D	target_gene	AT1G26310
CCA1	CIRCADIAN CLOCK ASSISTED 1	chrA05	582378	585233	CCA1_chrA05_BnaA05g01050D	target_gene	AT2G46830
CCR1	CINNAMOYL COA REDUCTASE 1	chrA06	5606630	5608193	CCR1_chrA06_BnaA06g10620D	target_gene	AT1G15950
CCR1	CINNAMOYL COA REDUCTASE 1	chrA09_random	3748661	3751552	CCR1_chrA09_random_BnaA09g56490D	target_gene	AT1G15950
CCR1	CINNAMOYL COA REDUCTASE 1	chrC05	7071059	7074772	CCR1_chrC05_BnaC05g12180D	target_gene	AT1G15950
CCR1	CINNAMOYL COA REDUCTASE 1	chrC08	34776298	34779240	CCR1_chrC08_BnaC08g38580D	target_gene	AT1G15950
CDF1	CYCLING DOF FACTOR 1	chrA06	15285878	15287401	CDF1_chrA06_BnaA06g21870D	target_gene	AT5G62430
CDF1	CYCLING DOF FACTOR 1	chrAnn_random	28299382	28300909	CDF1_chrAnn_random_BnaAnng24480D	target_gene	AT5G62430
CDF1	CYCLING DOF FACTOR 1	chrCnn_random	61646667	61648212	CDF1_chrCnn_random_BnaCnng61810D	target_gene	AT5G62430
CDF1	CYCLING DOF FACTOR 1	chrAnn_random	33948367	33949946	CDF1_chrAnn_random_BnaAnng29770D	target_gene	AT5G62430
CO	CONSTANS	chrA10	13358777	13360064	CO_chrA10_BnaA10g18430D	target_gene	AT5G15840 R - Tandem
CO	CONSTANS	chrC09	43745679	43747139	CO_chrC09_BnaC09g41990D	target_gene	AT5G15840 R - Tandem
CO	CONSTANS	chrC03	20155162	20156639	CO_chrC03_BnaC03g32910D	target_gene	AT5G15840 R - Tandem
CO	CONSTANS	chrAnn_random	44221112	44222012	CO_chrAnn_random_BnaAnng38870D	target_gene	AT5G15840 R - Tandem
CO	CONSTANS	chrAnn_random	44515755	44516639	CO_chrAnn_random_BnaAnng39160D	target_gene	AT5G15840 R - Tandem
CO	CONSTANS	chrA03	13671525	13672402	CO_chrA03_BnaA03g27860D	target_gene	AT5G15840 R - Tandem
CO-li	CONSTANS-LIKE	chrA02	1279011	1282118	CO-li_chrA02_BnaA02g02850D	target_gene	not intended to capture; all the same analysed
CO-li	CONSTANS-LIKE	chrC02	3343865	3344830	CO-li_chrC02_BnaC02g06280D	target_gene	not intended to capture; all the same analysed
CO-li	CONSTANS-LIKE	chrC09	43739067	43740068	CO-li_chrC09_BnaC09g41980D	target_gene	not intended to capture; all the same analysed
CO-li	CONSTANS-LIKE	chrA10	13354572	13355649	CO-li_chrA10_BnaA10g18420D	target_gene	not intended to capture; all the same analysed
CRY2	CRYPTOCHROME 2	chrA10	1355924	1358792	CRY2_chrA10_BnaA10g02550D	target_gene	AT1G04400
CRY2	CRYPTOCHROME 2	chrA08	18439405	18442637	CRY2_chrA08_BnaA08g27870D	target_gene	AT1G04400
CRY2	CRYPTOCHROME 2	chrC08	474420	477581	CRY2_chrC08_BnaC08g00670D	target_gene	AT1G04400
CRY2	CRYPTOCHROME 2	chrA10_random	3931	8616	CRY2_chrA10_random_BnaA10g27730D	target_gene	AT1G04400
CRY2	CRYPTOCHROME 2	chrC05	1230796	1234120	CRY2_chrC05_BnaC05g02520D	target_gene	AT1G04400
EFS	EARLY FLOWERING IN SHORT DAYS	chrA07	22947562	22954942	EFS_chrA07_BnaA07g33460D	target_gene	AT1G77300
EFS	EARLY FLOWERING IN SHORT DAYS	chrC06	35772518	35779988	EFS_chrC06_BnaC06g38010D	target_gene	AT1G77300
ELF3	EARLY FLOWERING 3	chrCnn_random	50588110	50591145	ELF3_chrCnn_random_BnaCnng51090D	target_gene	AT2G25930
ELF3	EARLY FLOWERING 3	chrA09	28572519	28575588	ELF3_chrA09_BnaA09g40710D	target_gene	AT2G25930
ELF3	EARLY FLOWERING 3	chrC08	31767513	31770665	ELF3_chrC08_BnaC08g33210D	target_gene	AT2G25930
ELF3	EARLY FLOWERING 3	chrA04	12693368	12696498	ELF3_chrA04_BnaA04g15260D	target_gene	AT2G25930
ELF7	EARLY FLOWERING 7	chrCnn_random	2727936	2730975	ELF7_chrCnn_random_BnaCnng03440D	target_gene	AT1G79730
ELF7	EARLY FLOWERING 7	chrA10	17105959	17108915	ELF7_chrA10_BnaA10g27050D	target_gene	AT1G79730
FD	FLOWERING LOCUS D	chrA01	868633	869717	FD_chrA01_BnaA01g01640D	target_gene	AT4G35900
FD	FLOWERING LOCUS D	chrC01	1447055	1448112	FD_chrC01_BnaC01g02720D	target_gene	AT4G35900
FD	FLOWERING LOCUS D	chrC07	43707334	43708377	FD_chrC07_BnaC07g45850D	target_gene	AT4G35900
FD	FLOWERING LOCUS D	chrAnn_random	8918063	8919091	FD_chrAnn_random_BnaAnng08290D	target_gene	AT4G35900
FD	FLOWERING LOCUS D	chrA08	12446951	12448026	FD_chrA08_BnaA08g14840D	target_gene	AT4G35900
FD	FLOWERING LOCUS D	chrC03_random	5399138	5400468	FD_chrC03_random_BnaC03g76870D	target_gene	AT4G35900
FLC	FLOWERING LOCUS C	chrC03	2001058	2004665	FLC_chrC03_BnaC03g04170D	target_gene	AT5G10140
FLC	FLOWERING LOCUS C	chrA01	5686958	5690071	FLC_chrA01_FLC	target_pseudogene	AT5G10140
FLC	FLOWERING LOCUS C	chrA02	134362	138212	FLC_chrA02_BnaA02g00370D	target_gene	AT5G10140
FLC	FLOWERING LOCUS C	chrC03	8403312	8410062	FLC_chrC03_BnaC03g16530D	target_gene	AT5G10140
FLC	FLOWERING LOCUS C	chrC09	46345350	46350092	FLC_chrC09_BnaC09g46500D	target_gene	AT5G10140
FLC	FLOWERING LOCUS C	chrA10	14998617	15003197	FLC_chrA10_BnaA10g22080D	target_gene	AT5G10140
FLC	FLOWERING LOCUS C	chrC02	208562	212139	FLC_chrC02_BnaC02g00490D	target_gene	AT5G10140
FLC	FLOWERING LOCUS C	chrA03	6240056	6245305	FLC_chrA03_BnaA03g13630D	target_gene	AT5G10140
FLC	FLOWERING LOCUS C	chrC09	46366645	46371180	FLC_chrC09_BnaC09g46540D	target_gene	AT5G10140
FLC	FLOWERING LOCUS C	chrA03	1360971	1364359	FLC_chrA03_BnaA03g02820D	target_gene	AT5G10140
FRI	FRIGIDA	chrA03	6053113	6055294	FRI_chrA03_BnaA03g13320D	target_gene	AT4G00650
FRI	FRIGIDA	chrC03	8149599	8151810	FRI_chrC03_BnaC03g16130D	target_gene	AT4G00650
FRI	FRIGIDA	chrC09	29041826	29043953	FRI_chrC09_BnaC09g27290D	target_gene	AT4G00650
FRI	FRIGIDA	chrA10	4019556	4021675	FRI_chrA10_BnaA10g05850D	target_gene	AT4G00650
FT	FLOWERING LOCUS T	chrC06	28552966	28555216	FT_chrC06_BnaC06g27090D	target_gene	AT1G65480
FT	FLOWERING LOCUS T	chrC02	20907503	20909228	FT_chrC02_BnaC02g23820D	target_gene	AT1G65480
FT	FLOWERING LOCUS T	chrA02	6375936	6379058	FT_chrA02_BnaA02g12130D	target_gene	AT1G65480
FT	FLOWERING LOCUS T	chrA07	18855196	18857952	FT_chrA07_BnaA07g25310D	target_gene	AT1G65480
FT	FLOWERING LOCUS T	chrC04	12435074	12437644	FT_chrC04_BnaC04g14850D	target_gene	AT1G65480
FT	FLOWERING LOCUS T	chrC02_random	996695	998788	FT_chrC02_random_BnaC02g45250D	target_gene	AT1G65480
FUL	FRUITFULL	chrA03	19891183	19894092	FUL_chrA03_BnaA03g39820D	target_gene	AT5G60910
FUL	FRUITFULL	chrAnn_random	6730723	6734232	FUL_chrAnn_random_BnaAnng06660D	target_gene	AT5G60910
FUL	FRUITFULL	chrA09	2718832	2722094	FUL_chrA09_BnaA09g05500D	target_gene	AT5G60910
FUL	FRUITFULL	chrCnn_random	52370711	52371899	FUL_chrCnn_random_BnaCnng52780D	target_gene	AT5G60910
FUL	FRUITFULL	chrCnn_random	52372173	52372914	FUL_chrCnn_random_BnaCnng52790D	target_gene	AT5G60910
FUL	FRUITFULL	chrC02	44718185	44722989	FUL_chrC02_BnaC02g41870D	target_gene	AT5G60910
FUL	FRUITFULL	chrC07_random	2192003	2195564	FUL_chrC07_random_BnaC07g49790D	target_gene	AT5G60910
GA3ox	GIBBERELLIN-3-BETA-DIOXYGENASE 1	chrA04	18997707	18998880	GA3ox_chrA04_GA3ox	target_pseudogene	AT1G15550
GA3ox	GIBBERELLIN-3-BETA-DIOXYGENASE 1	chrA06	5423941	5425485	GA3ox_chrA06_BnaA06g10250D	target_gene	AT1G15550
GA3ox	GIBBERELLIN-3-BETA-DIOXYGENASE 1	chrA09_random	4043861	4045464	GA3ox_chrA09_random_BnaA09g57140D	target_gene	AT1G15550
GA3ox	GIBBERELLIN-3-BETA-DIOXYGENASE 1	chrC05	6900967	6902481	GA3ox_chrC05_BnaC05g11920D	target_gene	AT1G15550
GA3ox	GIBBERELLIN-3-BETA-DIOXYGENASE 1	chrC08	34907098	34908735	GA3ox_chrC08_BnaC08g38810D	target_gene	AT1G15550
GI	GIGANTEA	chrA09	22588149	22593013	GI_chrA09_BnaA09g30390D	target_gene	AT1G22770
GI	GIGANTEA	chrC05	11778931	11784461	GI_chrC05_BnaC05g18020D	target_gene	AT1G22770
GORD	GORDITA	chrA09	18434209	18436147	GORD_chrA09_BnaA09g25390D	target_gene	AT1G31140
GORD	GORDITA	chrCnn_random	10124077	10124879	GORD_chrCnn_random_	target_pseudogene	AT1G31140
GORD	GORDITA	chrA10	616828	618501	GORD_chrA10_	target_pseudogene	AT1G31140
GORD	GORDITA	chrC02	18149801	18151924	GORD_chrC02_	target_pseudogene	AT1G31140
GRP7	GLYCIN-RICH RNA-BINDING PROTEIN 7	chrAnn_random	40330675	40331087	GRP7_chrAnn_random_	target_pseudogene	At2g21660
GRP7	GLYCIN-RICH RNA-BINDING PROTEIN 7	chrA04	11046680	11048484	GRP7_chrA04_BnaA04g13120D	target_gene	At2g21660
GRP7	GLYCIN-RICH RNA-BINDING PROTEIN 7	chrC08_random	4165883	4166954	GRP7_chrC08_random_BnaC08g49360D	target_gene	At2g21660
GRP8	GLYCIN-RICH RNA-BINDING PROTEIN 8	chrA08	13486312	13487354	GRP8_chrA08_BnaA08g16610D	target_gene	At4g39260
GRP8	GLYCIN-RICH RNA-BINDING PROTEIN 8	chrC01	79643	80712	GRP8_chrC01_BnaC01g00280D	target_gene	At4g39260
GRP8	GLYCIN-RICH RNA-BINDING PROTEIN 8	chrA01	2522160	2523212	GRP8_chrA01_BnaA01g05410D	target_gene	At4g39260
GRP8	GLYCIN-RICH RNA-BINDING PROTEIN 8	chrC02	20539430	20539837	GRP8_chrC02_BnaC02g23610D	target_gene	At4g39260
GRP8	GLYCIN-RICH RNA-BINDING PROTEIN 8	chrC03	49605810	49607899	GRP8_chrC03_BnaC03g60490D	target_gene	At4g39260
LFY	LEAFY	chrCnn_random	22992396	22995001	LFY_chrCnn_random_BnaCnng24550D	target_gene	AT5G61850
LFY	LEAFY	chrA06_random	1264186	1266941	LFY_chrA06_random_BnaA06g39070D	target_gene	AT5G61850
LFY	LEAFY	chrCnn_random	80226905	80228249	LFY_chrCnn_random_BnaCnng78500D	target_gene	AT5G61850
LFY	LEAFY	chrCnn_random	49804730	49819248	LFY_chrCnn_random_BnaCnng50250D	target_gene	AT5G61850
LFY	LEAFY	chrCnn_random	80085418	80086930	LFY_chrCnn_random_BnaCnng78420D	target_gene	AT5G61850
myb	myb family transcription factor	chrA06	6469907	6471728	myb_chrA06_BnaA06g12480D	target_gene	not intended to capture; all the same analysed
PHYA	PHYTOCHROME A	chrA06	3098826	3105138	PHYA_chrA06_BnaA06g05470D	target_gene	AT1G09570
PHYA	PHYTOCHROME A	chrCnn_random	7891286	7891605	PHYA_chrCnn_random_BnaCnng08440D	target_gene	AT1G09570
PHYA	PHYTOCHROME A	chrCnn_random	18580972	18585661	PHYA_chrCnn_random_BnaCnng19880D	target_gene	AT1G09570
PHYA	PHYTOCHROME A	chrA09	32434233	32438771	PHYA_chrA09_BnaA09g48410D	target_gene	AT1G09570
PHYA	PHYTOCHROME A	chrC08	36746642	36751390	PHYA_chrC08_BnaC08g42660D	target_gene	AT1G09570
PHYB	PHYTOCHROME B	chrA03	16746371	16747204	PHYB_chrA03_BnaA03g34390D	target_gene	AT2G18790
PHYB	PHYTOCHROME B	chrC05	35604584	35609052	PHYB_chrC05_BnaC05g36390D	target_gene	AT2G18790
PHYB	PHYTOCHROME B	chrC08	15948005	15948850	PHYB_chrC08_BnaC08g10540D	target_gene	AT2G18790
PHYB	PHYTOCHROME B	chrA05	17432670	17437133	PHYB_chrA05_BnaA05g22950D	target_gene	AT2G18790
PHYB	PHYTOCHROME B	chrC03	24845714	24849958	PHYB_chrC03_BnaC03g39830D	target_gene	AT2G18790
recep	FLAGELLIN-SENSITIVE 2	chrC02	34764616	34768283	recep_chrC02_BnaC02g32260D	target_gene	AT5G46330
recep	FLAGELLIN-SENSITIVE 2	chrA09	11052237	11056365	recep_chrA09_BnaA09g17950D	target_gene	AT5G46330
recep	FLAGELLIN-SENSITIVE 2	chrA02	17797394	17798603	recep_chrA02_BnaA02g24430D	target_gene	AT5G46330
recep	FLAGELLIN-SENSITIVE 2	chrC09	16171687	16175869	recep_chrC09_BnaC09g19310D	target_gene	AT5G46330
recep	FLAGELLIN-SENSITIVE 2	chrA02	17800201	17801046	recep_chrA02_BnaA02g24450D	target_gene	AT5G46330
recep	FLAGELLIN-SENSITIVE 2	chrA02	17799027	17800040	recep_chrA02_BnaA02g24440D	target_gene	AT5G46330
SOC1	SUPPRESSOR OF CONSTANS 1	chrA03_random	901877	905188	SOC1_chrA03_random_BnaA03g56880D	target_gene	AT2G45650 J - Tandem
SOC1	SUPPRESSOR OF CONSTANS 1	chrA04	18732428	18735897	SOC1_chrA04_BnaA04g26320D	target_gene	AT2G45650 J - Tandem
SOC1	SUPPRESSOR OF CONSTANS 1	chrA05	2627051	2630394	SOC1_chrA05_BnaA05g05010D	target_gene	AT2G45650 J - Tandem
SOC1	SUPPRESSOR OF CONSTANS 1	chrC04	48074887	48078345	SOC1_chrC04_BnaC04g50370D	target_gene	AT2G45650 J - Tandem
SOC1	SUPPRESSOR OF CONSTANS 1	chrC04_random	867297	870707	SOC1_chrC04_random_BnaC04g53290D	target_gene	AT2G45650 J - Tandem
SOC1	SUPPRESSOR OF CONSTANS 1	chrCnn_random	35198162	35204681	SOC1_chrCnn_random_BnaCnng36880D	target_gene	AT2G45650 J - Tandem
SPL3	SQUAMOSA PROMOTOR BINDING-LIKE PROTEIN 3	chrA03	7215725	7218215	SPL3_chrA03_SPL3	target_pseudogene	AT2G33810
SPL3	SQUAMOSA PROMOTOR BINDING-LIKE PROTEIN 3	chrA04	15462653	15463366	SPL3_chrA04_BnaA04g19840D	target_gene	AT2G33810
SPL3	SQUAMOSA PROMOTOR BINDING-LIKE PROTEIN 3	chrA05	5425249	5426076	SPL3_chrA05_BnaA05g09840D	target_gene	AT2G33810
SPL3	SQUAMOSA PROMOTOR BINDING-LIKE PROTEIN 3	chrC03	9629272	9630113	SPL3_chrC03_BnaC03g18800D	target_gene	AT2G33810
SPL3	SQUAMOSA PROMOTOR BINDING-LIKE PROTEIN 3	chrC04	44354526	44355241	SPL3_chrC04_BnaC04g44230D	target_gene	AT2G33810
SPL3	SQUAMOSA PROMOTOR BINDING-LIKE PROTEIN 3	chrCnn_random	4854484	4855112	SPL3_chrCnn_random_BnaCnng05200D	target_gene	AT2G33810
SRR1	SENSITIVITY TO RED LIGHT REDUCED 1	chrA02	3320317	3321611	SRR1_chrA02_BnaA02g07010D	target_gene	At5g59560
SRR1	SENSITIVITY TO RED LIGHT REDUCED 1	chrA03	11744249	11745073	SRR1_chrA03_BnaA03g24400D	target_gene	At5g59560
SRR1	SENSITIVITY TO RED LIGHT REDUCED 1	chrA10	10290872	10291696	SRR1_chrA10_BnaA10g12530D	target_gene	At5g59560
SRR1	SENSITIVITY TO RED LIGHT REDUCED 1	chrC02	5570015	5571254	SRR1_chrC02_BnaC02g09900D	target_gene	At5g59560
SRR1	SENSITIVITY TO RED LIGHT REDUCED 1	chrC09	38297850	38298963	SRR1_chrC09_BnaC09g34850D	target_gene	At5g59560
SUF4	SUPPRESSOR OF FRIGIDA 4	chrA09	18549867	18552448	SUF4_chrA09_BnaA09g25530D	target_gene	AT1G30970
SUF4	SUPPRESSOR OF FRIGIDA 4	chrAnn_random	12212823	12215603	SUF4_chrAnn_random_BnaAnng11220D	target_gene	AT1G30970
SUF4	SUPPRESSOR OF FRIGIDA 4	chrC02	26264667	26265770	SUF4_chrC02_SUF4	target_pseudogene	AT1G30970
SUF4	SUPPRESSOR OF FRIGIDA 4	chrC08	14152674	14155601	SUF4_chrC08_BnaC08g09340D	target_gene	AT1G30970
SUF4	SUPPRESSOR OF FRIGIDA 4	chrCnn_random	10340083	10342620	SUF4_chrCnn_random_BnaCnng11040D	target_gene	AT1G30970
SVP	SHORT VEGETATIVE PHASE	chrA04	10961147	10963402	SVP_chrA04_BnaA04g12990D	target_gene	AT2G22540
SVP	SHORT VEGETATIVE PHASE	chrA09	29590705	29594744	SVP_chrA09_BnaA09g42480D	target_gene	AT2G22540
SVP	SHORT VEGETATIVE PHASE	chrAnn_random	38561768	38563481	SVP_chrAnn_random_SVP	target_pseudogene	AT2G22540
SVP	SHORT VEGETATIVE PHASE	chrC04	36478652	36481951	SVP_chrC04_BnaC04g35060D	target_gene	AT2G22540
SVP	SHORT VEGETATIVE PHASE	chrC08	32995398	32998881	SVP_chrC08_BnaC08g34920D	target_gene	AT2G22540
TEM1	TEMPRANILLO1	chrA02	7870105	7871157	TEM1_chrA02_BnaA02g14040D	target_gene	AT1G25560
TEM1	TEMPRANILLO1	chrA02	20406412	20407386	TEM1_chrA02_BnaA02g27630D	target_gene	AT1G25560
TEM1	TEMPRANILLO1	chrA08	14982814	14984155	TEM1_chrA08_BnaA08g19490D	target_gene	AT1G25560
TEM1	TEMPRANILLO1	chrA09	21598357	21599627	TEM1_chrA09_BnaA09g28670D	target_gene	AT1G25560
TEM1	TEMPRANILLO1	chrC02	14843806	14844837	TEM1_chrC02_BnaC02g18650D	target_gene	AT1G25560
TEM1	TEMPRANILLO1	chrC05	13975457	13976740	TEM1_chrC05_BnaC05g20560D	target_gene	AT1G25560
TEM1	TEMPRANILLO1	chrCnn_random	4059406	4060464	TEM1_chrCnn_random_BnaCnng04580D	target_gene	AT1G25560
TFL1	TERMINAL FLOWER 1	chrA03	10610861	10612772	TFL1_chrA03_BnaA03g22340D	target_gene	AT5G03840
TFL1	TERMINAL FLOWER 1	chrA04	13110274	13111996	TFL1_chrA04_BnaA04g15930D	target_gene	AT5G03840
TFL1	TERMINAL FLOWER 1	chrA10	16767409	16768474	TFL1_chrA10_BnaA10g26300D	target_gene	AT5G03840
TFL1	TERMINAL FLOWER 1	chrAnn_random	609805	611005	TFL1_chrAnn_random_BnaAnng00810D	target_gene	AT5G03840
TFL1	TERMINAL FLOWER 1	chrC01_random	274667	276376	TFL1_chrC01_random_BnaC01g41050D	target_gene	AT5G03840
TFL1	TERMINAL FLOWER 1	chrC02	1320757	1321835	TFL1_chrC02_BnaC02g02900D	target_gene	AT5G03840
TFL1	TERMINAL FLOWER 1	chrC03	673349	674628	TFL1_chrC03_BnaC03g01440D	target_gene	AT5G03840
TFL1	TERMINAL FLOWER 1	chrC03	32072629	32076439	TFL1_chrC03_BnaC03g47080D	target_gene	AT5G03840
TFL1	TERMINAL FLOWER 1	chrC03	53893976	53895685	TFL1_chrC03_BnaC03g64560D	target_gene	AT5G03840
TFL1	TERMINAL FLOWER 1	chrC04	14756411	14757958	TFL1_chrC04_BnaC04g16750D	target_gene	AT5G03840
TFL1	TERMINAL FLOWER 1	chrCnn_random	9572005	9573076	TFL1_chrCnn_random_BnaCnng10680D	target_gene	AT5G03840
TFL2	TERMINAL FLOWER 2	chrA03	2993685	2995519	TFL2_chrA03_BnaA03g06690D	target_gene	AT5G17690
TFL2	TERMINAL FLOWER 2	chrA10	12773599	12775823	TFL2_chrA10_BnaA10g17060D	target_gene	AT5G17690
TFL2	TERMINAL FLOWER 2	chrAnn_random	16921780	16923426	TFL2_chrAnn_random_BnaAnng15950D	target_gene	AT5G17690
TFL2	TERMINAL FLOWER 2	chrC02	3346646	3349547	TFL2_chrC02_BnaC02g06290D	target_gene	AT5G17690
TFL2	TERMINAL FLOWER 2	chrC03	4052938	4054811	TFL2_chrC03_BnaC03g08560D	target_gene	AT5G17690
TFL2	TERMINAL FLOWER 2	chrC09	42751940	42753879	TFL2_chrC09_BnaC09g40240D	target_gene	AT5G17690
VIN3	VERNALIZATION INSENSITIVE 3	chrA02	3862183	3864694	VIN3_chrA02_BnaA02g08140D	target_gene	AT5G57380
VIN3	VERNALIZATION INSENSITIVE 3	chrA03	4638582	4640975	VIN3_chrA03_BnaA03g10310D	target_gene	AT5G57380
VIN3	VERNALIZATION INSENSITIVE 3	chrC02	6854103	6856576	VIN3_chrC02_BnaC02g11530D	target_gene	AT5G57380
VIN3	VERNALIZATION INSENSITIVE 3	chrC03	6232590	6234927	VIN3_chrC03_BnaC03g12980D	target_gene	AT5G57380
VRN2	VERNALIZATION 2	chrA01	9596841	9599776	VRN2_chrA01_BnaA01g18110D	target_gene	AT4G16845
VRN2	VERNALIZATION 2	chrA08	8023614	8026967	VRN2_chrA08_BnaA08g08130D	target_gene	AT4G16845
VRN2	VERNALIZATION 2	chrAnn_random	20504053	20505990	VRN2_chrAnn_random_BnaAnng19140D	target_gene	AT4G16845
VRN2	VERNALIZATION 2	chrC01	15021989	15024952	VRN2_chrC01_BnaC01g21540D	target_gene	AT4G16845
VRN2	VERNALIZATION 2	chrC08	16195807	16196921	VRN2_chrC08_BnaC08g10770D	target_gene	AT4G16845
VRN2	VERNALIZATION 2	chrC08_random	3239474	3241937	VRN2_chrC08_random_BnaC08g48270D	target_gene	AT4G16845
VRN2	VERNALIZATION 2	chrCnn_random	44548725	44551018	VRN2_chrCnn_random_BnaCnng45490D	target_gene	AT4G16845
ZTL	ZEITLUPE	chrA02	9979950	9982940	ZTL_chrA02_BnaA02g16710D	target_gene	AT5G57360
ZTL	ZEITLUPE	chrA07	869441	871643	ZTL_chrA07_BnaA07g01230D	target_gene	AT5G57360
ZTL	ZEITLUPE	chrA07	873637	876898	ZTL_chrA07_BnaA07g01240D	target_gene	AT5G57360
ZTL	ZEITLUPE	chrA07	880078	882631	ZTL_chrA07_BnaA07g01250D	target_gene	AT5G57360
ZTL	ZEITLUPE	chrC07	3533050	3535453	ZTL_chrC07_BnaC07g02620D	target_gene	AT5G57360
ZTL	ZEITLUPE	chrC07	3537154	3540097	ZTL_chrC07_BnaC07g02630D	target_gene	AT5G57360
NA	col1 protein	chrA02	1277030	1277983	_chrA02_BnaA02g02840D	target_gene	not intended to capture; all the same analysed
NA	---NA---	chrA08	15078050	15078461	_chrA08_BnaA08g19700D	target_gene	not intended to capture; all the same analysed
NA	germin-like protein	chrA09	32439486	32440282	_chrA09_BnaA09g48420D	target_gene	not intended to capture; all the same analysed
NA	endonuclease or glycosyl hydrolase	chrA09	32440701	32443013	_chrA09_BnaA09g48430D	target_gene	not intended to capture; all the same analysed
NA	u4 small nuclear ribonucleoprotein 27 kda protein isoform 1	chrC02	6856631	6857718	_chrC02_BnaC02g11540D	target_gene	not intended to capture; all the same analysed
NA	apospory-associated protein c	chrC02	20538759	20539161	_chrC02_BnaC02g23600D	target_gene	not intended to capture; all the same analysed
NA	inorganic pyrophosphatase	chrC04	477221	482905	_chrC04_BnaC04g00590D	target_gene	not intended to capture; all the same analysed
NA	germin-like protein	chrC08	36752307	36753108	_chrC08_BnaC08g42670D	target_gene	not intended to capture; all the same analysed
NA	endonuclease or glycosyl hydrolase	chrC08	36753692	36754296	_chrC08_BnaC08g42680D	target_gene	not intended to capture; all the same analysed
NA	NA	chrA09_random	1861077	1862438	chrA09_random_1861077_blasts_to_A02_FT_Promotor	FT_Promotor	not a gene
NA	NA	chrA09_random	3209986	3212146	chrA09_random_3209986_blasts_to_A02_FT_Promotor	FT_Promotor	not a gene
NA	NA	chrA10	9964334	9965804	chrA10_9964334_blasts_to_A02_FT_Promotor	FT_Promotor	not a gene
NA	NA	chrAnn_random	45360842	45362416	chrAnn_random_45360842_blasts_to_A02_FT_Promotor	FT_Promotor	not a gene
NA	NA	chrC01	31145634	31146933	chrC01_31145634_blasts_to_C02_FT_Promotor	FT_Promotor	not a gene
NA	NA	chrC02	37815420	37817760	chrC02_37815420_blasts_to_C06_2_FT_Promotor	FT_Promotor	not a gene
NA	NA	chrC02_random	1027733	1032784	chrC02_random_1027733_blasts_to_A02_FT_Promotor	FT_Promotor	not a gene
NA	NA	chrC02_random	979624	984246	chrC02_random_979624_blasts_to_A02_FT_Promotor	FT_Promotor	not a gene
NA	NA	chrC02_random	986855	991759	chrC02_random_986855_blasts_to_A02_C02_FT_Promotor	FT_Promotor	not a gene
NA	NA	chrC04	4501953	4503055	chrC04_4501953_blasts_to_C06_1_FT_Promotor	FT_Promotor	not a gene
NA	NA	chrC04	6046368	6048856	chrC04_6046368_blasts_to_C06_2_FT_Promotor	FT_Promotor	not a gene
NA	NA	chrC05	19504626	19506640	chrC05_19504626_blasts_to_A02_FT_Promotor	FT_Promotor	not a gene
NA	NA	chrC05	36231312	36232814	chrC05_36231312_blasts_to_C02_FT_Promotor	FT_Promotor	not a gene
NA	NA	chrC06	28547940	28552750	chrC06_28547940_blasts_to_C06_1_C06_2_FT_Promotor	FT_Promotor	not a gene
NA	NA	chrC06	6549486	6550865	chrC06_6549486_blasts_to_C02_FT_Promotor	FT_Promotor	not a gene
NA	NA	chrC06	8141548	8143711	chrC06_8141548_blasts_to_C02_FT_Promotor	FT_Promotor	not a gene
NA	NA	chrCnn_random	35246248	35248046	chrCnn_random_35246248_blasts_to_C06_2_FT_Promotor	FT_Promotor	not a gene
NA	NA	chrA06	12025112	12026661	chrA06_12025112_blasts_to_A02_FT_Promotor	FT_Promotor	not a gene
NA	NA	chrA06	9092853	9093867	chrA06_9092853_blasts_to_A02_FT_Promotor	FT_Promotor	not a gene
NA	NA	chrA07	14549604	14550456	chrA07_14549604_blasts_to_A02_FT_Promotor	FT_Promotor	not a gene
NA	NA	chrA01	16010317	16012871	chrA01_16010317_blasts_to_A02_FT_Promotor	FT_Promotor	not a gene
NA	NA	chrA01	17556774	17557753	chrA01_17556774_blasts_to_A02_C02_FT_Promotor	FT_Promotor	not a gene
NA	NA	chrA02	4643443	4645369	chrA02_4643443_blasts_to_A02_FT_Promotor	FT_Promotor	not a gene
NA	NA	chrA02	6658043	6659363	chrA02_6658043_blasts_to_A02_FT_Promotor	FT_Promotor	not a gene
NA	NA	chrA02_random	1509615	1511781	chrA02_random_1509615_blasts_to_C06_2_FT_Promotor	FT_Promotor	not a gene
NA	NA	chrA03	18549309	18551381	chrA03_18549309_blasts_to_A02_FT_Promotor	FT_Promotor	not a gene
NA	NA	chrA04	9858523	9859350	chrA04_9858523_blasts_to_A02_FT_Promotor	FT_Promotor	not a gene
NA	NA	chrA04	9860209	9861155	chrA04_9860209_blasts_to_A02_FT_Promotor	FT_Promotor	not a gene
NA	NA	chrA05	18522076	18523868	chrA05_18522076_blasts_to_A02_FT_Promotor	FT_Promotor	not a gene
NA	NA	chrA07	19262375	19264670	chrA07_19262375_blasts_to_A02_FT_Promotor	FT_Promotor	not a gene
NA	NA	chrA07_random	370328	371821	chrA07_random_370328_blasts_to_A02_FT_Promotor	FT_Promotor	not a gene
NA	NA	chrA09	32458584	32460088	chrA09_32458584_blasts_to_A02_FT_Promotor	FT_Promotor	not a gene
NA	NA	chrUnn_random	2493912	2495449	chrUnn_random_2493912_blasts_to_C06_2_FT_Promotor	FT_Promotor	not a gene
